# Supplementary material for: Purine Synthesis Inhibitor L-Alanosine Impairs Mitochondrial Function and Stemness of Brain Tumor Initiating Cells
Source: Biomedicines. 2022 Mar 23;10(4):751. doi: 10.3390/biomedicines10040751 (PMC9025092; doi:10.3390/biomedicines10040751)
Supplement: Supplementary file 1 [file biomedicines-10-00751-s001.zip]

Archive with 2 entries (2 files):
- Singh et al 2022 Biomedicines Supplementary Figs S1-S5.pdf
- Singh et al 2022_Supplementary Tables S1-S3.xlsx
