# Supplementary material for: Purine Synthesis Inhibitor L-Alanosine Impairs Mitochondrial Function and Stemness of Brain Tumor Initiating Cells
Source: Biomedicines. 2022 Mar 23;10(4):751. doi: 10.3390/biomedicines10040751 (PMC9025092; doi:10.3390/biomedicines10040751)
Supplement: Supplementary file 1 [file biomedicines-10-00751-s001.zip › Singh et al 2022_Supplementary Tables S1-S3.xlsx]

## Sheet: Table S1
Table S1. Individually processed mRNA-seq data of ALA-treated patient-derived GBM cell lines.
Tracking_ID	Gene symbol	Chr	12-0160-Veh	12-0160-ALA	12-0106-Veh	12-0106-ALA	12-0160 fold change (ALA/Veh)	12-0106 fold change (ALA/Veh)
ENSG00000242358	RPS21P4	4	17.3631	0.00228144	13.2797	36.7144	0.000131396	2.7647
ENSG00000229758	DYNLT3P2	2	12.8294	3.64746	1.11802	18.4637	0.284305	16.5146
ENSG00000244563	RPS26P19	2	23.0584	8.01173	12.3369	36.0256	0.347454	2.92015
ENSG00000103174	NAGPA	16	14.3047	5.16266	7.49186	6.41969	0.360907	0.856889
ENSG00000254835	RNF185-AS1	22	16.6071	6.21346	15.2741	1.77e-26	0.374145	1.15882e-27
ENSG00000122547	EEPD1	7	9.60787	3.60545	13.1482	9.85013	0.37526	0.749162
ENSG00000275700	AATF	17	8.29033	3.11407	5.88956	4.14514	0.375627	0.703811
ENSG00000166444	DENND2B	11	11.6491	4.54528	8.45038	9.35024	0.390183	1.10649
ENSG00000256283	METTL8P1	12	9.61994	3.76841	5.04219	7.71152	0.391729	1.5294
ENSG00000165501	LRR1	14	9.70541	3.84405	6.43009	6.45122	0.396073	1.00329
ENSG00000179094	PER1	17	15.7595	6.25032	8.55258	7.02019	0.396606	0.820827
ENSG00000259332	ST20-MTHFS	15	7.69067	3.05084	5.799	4.64712	0.396694	0.801366
ENSG00000203416	FAM32BP	22	17.019	7.34991	6.62878	10.4285	0.431865	1.57322
ENSG00000130283	GDF1	19	30.9934	13.4343	34.3247	37.3794	0.433457	1.08899
ENSG00000160957	RECQL4	8	7.5033	3.35002	11.0115	13.857	0.446473	1.25841
ENSG00000172530	BANP	16	7.08523	3.16445	7.67527	3.3369	0.446626	0.43476
ENSG00000127564	PKMYT1	16	8.82572	3.94775	7.34419	9.85972	0.447301	1.34252
ENSG00000183586	HMGN3P1	1	11.2297	5.04297	16.5951	2.41599	0.449074	0.145585
ENSG00000166986	MARS1	12	14.6344	6.57983	13.566	12.1991	0.449614	0.899241
ENSG00000182158	CREB3L2	7	15.7205	7.46831	6.81113	12.7344	0.475068	1.86965
ENSG00000234152	ELOBP1	13	21.9685	10.5096	20.2208	27.7744	0.478394	1.37356
ENSG00000138375	SMARCAL1	2	12.8	6.13652	5.69412	7.77001	0.479416	1.36457
ENSG00000132017	DCAF15	19	10.3895	5.06124	20.8345	13.769	0.48715	0.660875
ENSG00000233063	SAR1AP4	XY	15.2014	7.4398	4.30549	6.50754	0.489415	1.51145
ENSG00000231878	SNRPFP1	20	37.7287	18.4957	38.9575	20.5322	0.490229	0.527041
ENSG00000178458	H3P16	4	81.9114	40.6108	56.0523	55.4091	0.495789	0.988525
ENSG00000236216	PPP1R11P1	1	20.564	10.2635	37.3756	27.4228	0.4991	0.733709
ENSG00000124275	MTRR	5	10.5579	5.27503	9.33374	9.19741	0.499629	0.985394
ENSG00000213264	NIP7P2	3	11.9253	5.96819	14.2774	17.0468	0.500465	1.19397
ENSG00000213126	TXNL4AP1	2	12.3375	6.21208	11.1114	14.7828	0.503512	1.33042
ENSG00000047410	TPR	1	7.42983	3.74124	10.2603	5.54951	0.503543	0.540872
ENSG00000009830	POMT2	14	13.7804	6.98674	14.2967	13.7533	0.507006	0.961991
ENSG00000065518	NDUFB4	3	38.1859	19.5278	8.84589	10.544	0.511388	1.19197
ENSG00000013364	MVP	16	11.0711	5.6704	5.36059	6.44077	0.51218	1.2015
ENSG00000133027	PEMT	17	15.1305	7.87894	22.5627	5.76155	0.520732	0.255357
ENSG00000064545	TMEM161A	19	11.766	6.13831	17.5853	18.4372	0.521699	1.04844
ENSG00000182899	RPL35A	3	18.6282	9.72753	10.1636	15.0173	0.522194	1.47756
ENSG00000225712	ATP5MC2P1	1	12.6509	6.61087	15.7659	19.2985	0.522561	1.22407
ENSG00000160789	LMNA	1	97.217	50.873	74.6548	86.635	0.523293	1.16047
ENSG00000230397	SPTLC1P1	10	97.8908	51.4934	67.3677	44.8955	0.526029	0.666425
ENSG00000104774	MAN2B1	19	7.2681	3.83463	6.56947	6.18364	0.527597	0.941269
ENSG00000231889	TRAF3IP2-AS1	6	12.4555	6.58244	13.9244	11.8699	0.528477	0.852453
ENSG00000109111	SUPT6H	17	11.1968	5.92081	11.3518	10.9004	0.528795	0.960235
ENSG00000188739	RBM34	1	10.5574	5.60213	10.4663	12.98	0.530635	1.24017
ENSG00000092621	PHGDH	1	7.26479	3.86558	12.796	7.71187	0.532098	0.602678
ENSG00000109171	SLAIN2	4	15.435	8.24319	6.18753	10.6947	0.534058	1.72843
ENSG00000162337	LRP5	11	12.7175	6.79965	6.93703	5.89646	0.534669	0.849998
ENSG00000184635	ZNF93	19	6.80196	3.66555	12.2367	11.6461	0.538896	0.951735
ENSG00000213614	HEXA	15	10.5091	5.69219	3.44526	7.081	0.541644	2.05529
ENSG00000100911	PSME2	14	7.84488	4.26077	10.1222	5.27679	0.543127	0.521309
ENSG00000136271	DDX56	7	11.6086	6.32535	14.0006	8.09484	0.544885	0.578178
ENSG00000123908	AGO2	8	14.9571	8.16263	10.1329	10.1424	0.545736	1.00094
ENSG00000143207	COP1	1	10.036	5.52756	7.35971	8.02175	0.550773	1.08995
ENSG00000228364	SAR1AP1	6	19.6385	10.8766	12.8791	8.47052	0.553841	0.657695
ENSG00000115042	FAHD2A	2	7.49439	4.16358	9.95981	8.8733	0.55556	0.890911
ENSG00000180104	EXOC3	5	10.3093	5.75939	10.1596	7.64792	0.55866	0.752778
ENSG00000165819	METTL3	14	11.366	6.35469	16.0326	15.9754	0.559096	0.996432
ENSG00000161914	ZNF653	19	10.2278	5.72102	5.34779	8.44186	0.55936	1.57857
ENSG00000249014	HMGN2P4	5	15.3703	8.62298	20.4243	12.8775	0.561016	0.630499
ENSG00000235957	COX7CP1	13	22.8184	12.802	19.2366	27.0119	0.561038	1.40419
ENSG00000166133	RPUSD2	15	12.9598	7.27904	11.6124	10.0293	0.561663	0.863672
ENSG00000167491	GATAD2A	19	56.8034	31.9883	49.651	57.6716	0.563141	1.16154
ENSG00000136942	RPL35	9	8.72382	4.91581	7.7495	7.39625	0.563493	0.954416
ENSG00000143319	ISG20L2	1	16.5497	9.32924	19.939	17.0814	0.563711	0.856683
ENSG00000118162	KPTN	19	11.4201	6.44316	9.36206	14.8824	0.564195	1.58965
ENSG00000170906	NDUFA3	19	8.19252	4.6323	8.72169	9.39793	0.56543	1.07754
ENSG00000240356	RPL23AP7	2	16.3174	9.22882	6.81886	4.84734	0.565582	0.710872
ENSG00000244043	RPS27P27	16	125.996	71.3208	109.258	119.858	0.566056	1.09702
ENSG00000237758	BANF1P3	2	48.9454	27.9536	54.9941	74.3582	0.571118	1.35211
ENSG00000223513	ATP6V0E1P2	3	8.37594	4.79383	9.00207	9.13061	0.572333	1.01428
ENSG00000188026	RILPL1	12	10.3901	5.94721	6.46308	5.13119	0.572392	0.793923
ENSG00000005339	CREBBP	16	17.5329	10.0467	13.7459	16.9055	0.57302	1.22986
ENSG00000126709	IFI6	1	16.8185	9.69076	7.40054	11.3036	0.576196	1.5274
ENSG00000185158	LRRC37B	17	6.40034	3.69474	5.6562	5.68229	0.577272	1.00461
ENSG00000127184	COX7C	5	7.08325	4.10696	5.7776	6.29907	0.579813	1.09026
ENSG00000120738	EGR1	5	142.98	82.9634	70.9366	75.607	0.580245	1.06584
ENSG00000145725	PPIP5K2	5	16.7229	9.74127	18.58	17.0314	0.582511	0.916652
ENSG00000032444	PNPLA6	19	9.44059	5.5093	9.6857	11.3248	0.583576	1.16923
ENSG00000248098	BCKDHA	19	14.2231	8.30398	16.902	19.95	0.583838	1.18033
ENSG00000102900	NUP93	16	7.53831	4.43008	4.72843	5.83735	0.587675	1.23452
ENSG00000236440	COPRSP1	2	6.91001	4.06222	9.74743	12.0878	0.587875	1.2401
ENSG00000164654	MIOS	7	12.9189	7.61816	8.80358	10.1797	0.589691	1.15631
ENSG00000115904	SOS1	2	20.7043	12.2252	20.8824	6.36877	0.590467	0.304983
ENSG00000179523	EIF3J-DT	15	8.89218	5.25472	8.28179	4.86308	0.590937	0.587202
ENSG00000131323	TRAF3	14	9.45225	5.59221	8.02334	7.95237	0.591627	0.991155
ENSG00000169718	DUS1L	17	9.32966	5.52397	9.64905	15.1375	0.592087	1.56881
ENSG00000186230	ZNF749	19	7.50233	4.45394	8.02141	6.65141	0.593674	0.829207
ENSG00000179820	MYADM	19	79.8729	47.664	77.7799	103.934	0.596748	1.33626
ENSG00000255857	PXN-AS1	12	12.0545	7.20167	6.37457	5.78823	0.597426	0.908019
ENSG00000117707	PROX1	1	46.4852	27.7781	22.5459	30.6911	0.597569	1.36127
ENSG00000219507	FTH1P8	XY	226.177	135.226	65.1009	70.9711	0.597877	1.09017
ENSG00000111412	SPRING1	12	22.8854	13.6924	17.1123	12.3163	0.598303	0.719734
ENSG00000178950	GAK	4	20.7247	12.4015	12.8009	21.5238	0.598392	1.68143
ENSG00000184381	PLA2G6	22	6.88328	4.12972	6.36914	8.08001	0.599964	1.26862
ENSG00000179833	SERTAD2	2	17.4675	10.4923	8.94308	8.75805	0.600676	0.97931
ENSG00000249992	TMEM158	3	535.937	323.954	128.392	128.591	0.604463	1.00155
ENSG00000204611	ZNF616	19	6.25284	3.78291	7.241	6.10057	0.604991	0.842504
ENSG00000109911	ELP4	11	8.86195	5.36577	3.98624	11.1394	0.605484	2.79446
ENSG00000257569	GSTP1P1	12	13.6024	8.23988	14.0094	13.6223	0.605767	0.972369
ENSG00000155329	ZCCHC10	5	7.69929	4.66471	5.34373	8.08073	0.605862	1.51219
ENSG00000188243	COMMD6	13	10.092	6.12846	2.88016	9.58932	0.607259	3.32944
ENSG00000117713	ARID1A	1	26.3397	16.0055	30.8842	25.9127	0.607657	0.839028
ENSG00000005059	MCUB	4	6.79196	4.13377	25.1449	24.9084	0.608627	0.990595
ENSG00000007202	KIAA0100	17	17.023	10.362	16.6908	15.3769	0.608706	0.92128
ENSG00000177868	SVBP	1	7.37285	4.48808	5.34357	7.57926	0.608731	1.41839
ENSG00000159147	DONSON	21	6.47941	3.9481	8.10124	9.14456	0.60933	1.12879
ENSG00000011405	PIK3C2A	11	14.5176	8.88831	29.2328	26.6138	0.612244	0.910409
ENSG00000213366	GSTM2	1	7.61111	4.66271	12.0175	16.1887	0.612619	1.34709
ENSG00000176142	TMEM39A	3	6.62127	4.06004	6.35291	9.30676	0.613181	1.46496
ENSG00000169246	NPIPB3	16	7.29247	4.4832	8.60075	10.7309	0.614771	1.24767
ENSG00000166783	MARF1	16	12.1346	7.46321	15.2144	17.3243	0.615036	1.13868
ENSG00000197136	PCNX3	11	7.34448	4.53081	8.14835	7.19164	0.6169	0.882588
ENSG00000087087	SRRT	7	35.3509	21.8112	38.7971	41.8158	0.616991	1.07781
ENSG00000137776	SLTM	15	34.3509	21.2051	25.0867	29.1625	0.617308	1.16247
ENSG00000161204	ABCF3	3	8.66512	5.35365	9.18095	6.3052	0.617839	0.68677
ENSG00000106483	SFRP4	7	133.718	82.9318	6.19203	6.55348	0.620199	1.05837
ENSG00000133265	HSPBP1	19	19.6727	12.2134	14.5676	28.1035	0.62083	1.92918
ENSG00000144655	CSRNP1	3	8.94857	5.5622	5.05893	6.45585	0.621574	1.27613
ENSG00000120451	SNX19	11	29.4596	18.335	22.0918	24.9524	0.622378	1.12949
ENSG00000143669	LYST	1	8.00465	4.98909	10.5315	12.154	0.623274	1.15406
ENSG00000121741	ZMYM2	13	17.2271	10.7789	6.87985	6.31042	0.625694	0.917232
ENSG00000232925	MRPS16P2	20	32.6643	20.5018	12.5321	17.13	0.627652	1.36689
ENSG00000142694	EVA1B	1	19.6687	12.3503	11.1979	18.6958	0.627916	1.66958
ENSG00000096093	EFHC1	6	8.09877	5.10616	6.73472	8.40817	0.630486	1.24848
ENSG00000219146	RPS4XP8	6	6.5421	4.13414	5.02353	5.48225	0.631929	1.09131
ENSG00000167302	TEPSIN	17	8.58914	5.43584	14.9895	11.1081	0.632874	0.741059
ENSG00000218803	GSTM2P1	6	19.3994	12.2807	14.798	15.7926	0.633045	1.06721
ENSG00000106993	CDC37L1	9	7.28567	4.63004	5.1907	4.93089	0.6355	0.949947
ENSG00000080603	SRCAP	16	10.2385	6.53049	14.4695	15.501	0.637837	1.07129
ENSG00000130522	JUND	19	503.431	321.814	519.053	630.639	0.639242	1.21498
ENSG00000001036	FUCA2	6	10.6379	6.80517	10.4314	10.9839	0.63971	1.05297
ENSG00000042088	TDP1	14	9.07208	5.8083	6.66073	9.18829	0.640239	1.37947
ENSG00000131067	GGT7	20	12.828	8.21413	12.9179	14.6788	0.640328	1.13631
ENSG00000169609	C15orf40	15	9.68559	6.20759	3.92186	8.71005	0.64091	2.2209
ENSG00000162923	WDR26	1	22.3662	14.3359	14.1685	19.9265	0.640963	1.40639
ENSG00000125740	FOSB	19	59.6257	38.3109	9.79114	14.9984	0.642523	1.53183
ENSG00000181222	POLR2A	17	20.9266	13.4476	20.1992	18.9449	0.642608	0.937903
ENSG00000131626	PPFIA1	11	9.01502	5.80561	15.8734	9.02046	0.643993	0.568275
ENSG00000177736	FXNP2	9	8.78662	5.66179	14.5293	16.6207	0.644365	1.14394
ENSG00000134597	RBMX2	XY	14.9728	9.66241	12.3128	10.466	0.645331	0.85001
ENSG00000143476	DTL	1	6.65159	4.29308	9.52265	12.5099	0.645422	1.3137
ENSG00000167920	TMEM99	17	6.18321	3.99601	4.71412	6.09216	0.646268	1.29232
ENSG00000166530	HSBP1P2	4	35.5749	23.0043	44.9389	45.4595	0.646644	1.01158
ENSG00000162191	UBXN1	11	8.47913	5.4937	5.84587	9.36368	0.647908	1.60176
ENSG00000163481	RNF25	2	16.4564	10.6708	15.0966	17.8785	0.648429	1.18427
ENSG00000235695	HIGD2AP2	3	34.1632	22.1541	26.2955	34.619	0.648478	1.31654
ENSG00000177770	CDKN2AIPNLP1	1	7.16899	4.65045	10.6566	9.9249	0.64869	0.931338
ENSG00000110851	PRDM4	12	8.69492	5.64319	6.08693	6.66219	0.649021	1.09451
ENSG00000175899	A2M	12	14.1266	9.17342	18.7325	21.5078	0.649372	1.14815
ENSG00000118257	NRP2	2	39.1789	25.4481	76.4904	64.5908	0.649536	0.84443
ENSG00000125107	CNOT1	16	16.2557	10.5718	14.8146	19.5216	0.650344	1.31773
ENSG00000235218	DNAJC17P1	2	6.89435	4.48483	5.95047	5.91946	0.650508	0.994789
ENSG00000225665	SAR1AP3	4	23.3658	15.2307	6.97295	8.01179	0.651837	1.14898
ENSG00000118260	CREB1	2	14.3906	9.38137	15.0872	16.4668	0.65191	1.09144
ENSG00000147677	EIF3H	8	30.7857	20.0706	23.2	19.1742	0.651946	0.826474
ENSG00000100983	GSS	20	10.1211	6.60302	5.26217	5.29103	0.652401	1.00548
ENSG00000198925	ATG9A	2	25.3425	16.5699	15.8141	12.722	0.653838	0.804472
ENSG00000134644	PUM1	1	12.7636	8.36346	17.8796	11.8034	0.655259	0.66016
ENSG00000196670	ZFP62	5	9.11592	5.98007	7.14917	6.12501	0.656003	0.856744
ENSG00000129083	COPB1	11	6.45553	4.24039	7.02587	5.37849	0.656862	0.765527
ENSG00000233868	LLPHP3	2	49.636	32.6769	51.8638	57.2557	0.658331	1.10396
ENSG00000162616	DNAJB4	1	8.92174	5.88234	7.01034	11.7763	0.659327	1.67985
ENSG00000224727	FCF1P7	1	7.19494	4.74852	7.26512	7.10405	0.65998	0.97783
ENSG00000113448	PDE4D	5	7.97373	5.26466	8.85507	8.57659	0.660251	0.968551
ENSG00000091009	RBM27	5	6.60388	4.36431	5.84104	6.3581	0.660871	1.08852
ENSG00000198576	ARC	8	117.96	78.0478	57.6539	64.1871	0.661646	1.11332
ENSG00000226086	EIF3LP3	10	11.6248	7.69646	9.78116	7.85953	0.662072	0.803538
ENSG00000107771	CCSER2	10	30.0516	19.8994	13.1881	14.406	0.662174	1.09235
ENSG00000184182	UBE2F	2	11.9405	7.91386	6.69105	5.74304	0.662775	0.858317
ENSG00000123106	CCDC91	12	9.45236	6.26578	6.1839	9.63601	0.66288	1.55824
ENSG00000115325	DOK1	2	13.4599	8.9225	6.81196	9.11223	0.662895	1.33768
ENSG00000070476	ZXDC	3	10.8734	7.21793	10.6092	11.2304	0.663815	1.05855
ENSG00000206573	THUMPD3-AS1	3	15.2939	10.1598	26.2033	19.6532	0.664304	0.750028
ENSG00000157110	RBPMS	8	9.13809	6.07054	8.35486	8.95776	0.664312	1.07216
ENSG00000246115	SUPT4H1P2	12	53.6914	35.724	47.4456	38.3041	0.665358	0.807327
ENSG00000106772	PRUNE2	9	20.9266	13.9317	20.9981	19.8625	0.665741	0.945919
ENSG00000215041	NEURL4	17	8.08875	5.38789	9.64274	13.0371	0.666097	1.35201
ENSG00000105808	RASA4	7	10.8946	7.26373	9.17153	12.3223	0.666728	1.34354
ENSG00000111906	HDDC2	6	7.1228	4.75373	6.56517	9.02772	0.667396	1.37509
ENSG00000236229	VEZF1P1	3	23.6857	15.8679	18.0891	15.2238	0.669936	0.841601
ENSG00000105677	TMEM147	19	14.9731	10.0362	16.8597	18.2792	0.670282	1.08419
ENSG00000103657	HERC1	15	10.1952	6.84057	11.7204	7.43015	0.67096	0.63395
ENSG00000055483	USP36	17	11.5784	7.7809	11.4197	9.17078	0.672019	0.803067
ENSG00000113593	PPWD1	5	8.75599	5.88793	7.62205	6.10185	0.672446	0.800552
ENSG00000161011	SQSTM1	5	105.518	70.9751	65.6891	73.2113	0.672635	1.11451
ENSG00000140948	ZCCHC14	16	12.342	8.31459	11.3349	12.6857	0.673683	1.11917
ENSG00000147535	PLPP5	8	14.8599	10.0122	10.7599	13.4078	0.673773	1.24609
ENSG00000105676	ARMC6	19	22.1013	14.9031	25.6644	25.726	0.674309	1.0024
ENSG00000196604	POTEF	2	65.3461	44.0995	42.3807	43.1143	0.67486	1.01731
ENSG00000261614	YBX3P1	16	18.2341	12.3149	26.3415	31.3489	0.675377	1.1901
ENSG00000168916	ZNF608	5	55.5632	37.5446	30.2112	28.7241	0.67571	0.950777
ENSG00000182957	SPATA13	13	13.3737	9.03735	8.92612	9.80296	0.675755	1.09823
ENSG00000122877	EGR2	10	170.671	115.367	9.25034	10.478	0.675961	1.13272
ENSG00000213189	BTF3L4P2	2	81.6947	55.2258	99.33	95.2785	0.676002	0.959212
ENSG00000119688	ABCD4	14	9.55434	6.45966	15.7871	15.5764	0.676097	0.986654
ENSG00000154144	TBRG1	11	16.4179	11.1203	15.7709	18.2247	0.677328	1.15559
ENSG00000166987	MBD6	12	8.82544	5.9788	8.77651	8.14342	0.677451	0.927865
ENSG00000035115	SH3YL1	2	13.6092	9.22146	11.4137	12.9258	0.67759	1.13248
ENSG00000164024	METAP1	4	7.23314	4.90508	7.45153	7.21963	0.67814	0.968879
ENSG00000183735	TBK1	12	19.2231	13.0437	13.1058	22.4102	0.678543	1.70995
ENSG00000245680	ZNF585B	19	6.62342	4.4973	13.3727	11.8456	0.679	0.885805
ENSG00000235082	SUMO1P3	1	134.399	91.7769	98.7216	137.035	0.682869	1.3881
ENSG00000117751	PPP1R8	1	27.6539	18.9056	23.9862	33.1975	0.68365	1.38402
ENSG00000121716	PILRB	7	6.44343	4.40648	12.5264	12.9661	0.683872	1.0351
ENSG00000119777	TMEM214	2	6.01977	4.11726	11.2745	12.9859	0.683956	1.15179
ENSG00000105613	MAST1	19	21.0039	14.3795	8.84098	6.11598	0.684611	0.691776
ENSG00000198838	RYR3	15	8.62791	5.90677	6.00859	7.39082	0.684612	1.23004
ENSG00000271557	YPEL5P2	11	85.1124	58.3101	35.1115	50.4363	0.685095	1.43646
ENSG00000197062	ZSCAN26	6	13.6291	9.34353	16.8415	24.3664	0.685557	1.44681
ENSG00000158669	GPAT4	8	37.6508	25.8504	32.3756	29.0302	0.686583	0.896669
ENSG00000142186	SCYL1	11	9.29303	6.38311	13.8689	12.2536	0.686871	0.883531
ENSG00000223427	RBM7P1	2	13.863	9.52558	12.0932	13.4575	0.687123	1.11282
ENSG00000215424	MCM3AP-AS1	21	7.95976	5.47218	8.24746	7.67106	0.687481	0.930112
ENSG00000235316	DUSP8P5	10	9.7165	6.68184	5.00126	5.08212	0.68768	1.01617
ENSG00000071794	HLTF	3	9.04505	6.23104	5.93739	12.3861	0.68889	2.08612
ENSG00000173327	MAP3K11	11	21.515	14.8346	19.3445	18.0236	0.6895	0.931717
ENSG00000130640	TUBGCP2	10	8.84467	6.10159	5.85165	6.55845	0.689861	1.12079
ENSG00000103248	MTHFSD	16	6.11297	4.21749	6.25338	6.57504	0.689925	1.05144
ENSG00000106546	AHR	7	19.8977	13.7355	6.11103	4.72566	0.690306	0.7733
ENSG00000204406	MBD5	2	11.8167	8.15764	12.1975	9.1344	0.690348	0.748875
ENSG00000259856	RAB43P1	16	17.8838	12.3486	9.21123	10.7909	0.690491	1.17149
ENSG00000233786	CDC27P1	2	13.7651	9.50924	16.5726	18.6351	0.690822	1.12445
ENSG00000172071	EIF2AK3	2	11.4145	7.89096	6.89769	6.77544	0.69131	0.982277
ENSG00000177156	TALDO1	11	9.66755	6.68447	7.84561	9.27956	0.691434	1.18277
ENSG00000161847	RAVER1	19	9.54051	6.60658	15.8062	15.0356	0.692477	0.951247
ENSG00000254505	CHMP4A	14	6.91268	4.78988	5.54849	7.50683	0.692912	1.35295
ENSG00000142494	SLC47A1	17	9.35486	6.48464	4.62358	5.53692	0.693184	1.19754
ENSG00000069399	BCL3	19	9.84462	6.82544	9.26635	5.27202	0.693317	0.568942
ENSG00000033327	GAB2	11	13.8204	9.59415	22.0551	21.8825	0.694202	0.992174
ENSG00000127481	UBR4	1	12.0053	8.33769	22.2211	12.7267	0.694501	0.57273
ENSG00000152219	ARL14EP	11	15.1131	10.4971	11.4543	13.0452	0.69457	1.13889
ENSG00000130725	UBE2M	19	22.8738	15.9027	24.726	20.096	0.695236	0.812748
ENSG00000197903	H2BC12	6	33.2279	23.105	33.3407	36.1151	0.695349	1.08321
ENSG00000135945	REV1	2	11.2811	7.84433	12.9044	9.77561	0.695352	0.757541
ENSG00000146909	NOM1	7	8.54458	5.94231	9.45036	9.32039	0.695448	0.986247
ENSG00000039319	ZFYVE16	5	12.2459	8.51844	11.7881	10.5523	0.695616	0.895165
ENSG00000115486	GGCX	2	9.19743	6.39919	7.75026	10.5488	0.695758	1.36109
ENSG00000149273	RPS3	11	9.87227	6.8737	6.20345	13.0444	0.696263	2.10277
ENSG00000130803	ZNF317	19	18.6883	13.0125	23.1526	24.0462	0.696291	1.0386
ENSG00000113916	BCL6	3	14.778	10.2927	15.963	12.0226	0.696488	0.753154
ENSG00000136848	DAB2IP	9	13.2204	9.21758	9.22518	11.7124	0.697224	1.26961
ENSG00000100316	RPL3	22	29.4708	20.5624	20.6225	19.4769	0.697721	0.944449
ENSG00000141258	SGSM2	17	37.6396	26.2642	61.4928	40.0156	0.697781	0.650736
ENSG00000100284	TOM1	22	10.4093	7.26653	6.85054	6.95299	0.698081	1.01496
ENSG00000132305	IMMT	2	19.611	13.6911	14.6453	19.0493	0.698134	1.30071
ENSG00000122033	MTIF3	13	19.1341	13.3652	7.35861	8.865	0.698502	1.20471
ENSG00000135473	PAN2	12	7.92159	5.53391	14.7787	9.93272	0.698586	0.672097
ENSG00000234119	METAP2P1	2	10.3873	7.25767	9.60329	8.76186	0.698706	0.912381
ENSG00000113240	CLK4	5	6.02405	4.20908	10.3604	8.78681	0.698713	0.848115
ENSG00000234332	BCAS2P2	1	34.6283	24.2135	34.9055	35.9069	0.69924	1.02869
ENSG00000188171	ZNF626	19	12.7179	8.89427	8.22693	9.38884	0.699351	1.14123
ENSG00000203485	INF2	14	55.1275	38.5588	10.2981	12.6246	0.699448	1.22592
ENSG00000225053	PRPF38AP1	10	6.01335	4.20892	8.08021	7.02772	0.699929	0.869745
ENSG00000197081	IGF2R	6	29.2433	20.4694	14.0927	16.5705	0.699969	1.17582
ENSG00000187678	SPRY4	5	27.9674	19.5898	18.6514	17.0093	0.700451	0.911958
ENSG00000163870	TPRA1	3	7.06005	4.94646	4.53333	6.29914	0.700627	1.38952
ENSG00000079819	EPB41L2	6	12.8493	9.02034	37.6596	29.4615	0.70201	0.78231
ENSG00000266282	UBL5P2	17	21.604	15.1763	14.3452	14.494	0.702476	1.01037
ENSG00000164323	CFAP97	4	46.4461	32.6368	23.072	27.9011	0.702681	1.20931
ENSG00000090924	PLEKHG2	19	17.1389	12.0436	29.4219	28.9246	0.702706	0.983098
ENSG00000163625	WDFY3	4	9.38916	6.60073	5.98141	6.01027	0.703016	1.00482
ENSG00000110060	PUS3	11	9.90208	6.96235	6.04763	7.38261	0.70312	1.22074
ENSG00000134250	NOTCH2	1	19.9402	14.0247	20.8869	15.0966	0.703338	0.722778
ENSG00000170345	FOS	14	128.899	90.6618	37.7798	43.5369	0.703355	1.15239
ENSG00000234213	FHP1	13	19.5089	13.7325	26.0453	29.0511	0.703909	1.11541
ENSG00000122126	OCRL	XY	6.76918	4.77109	4.43971	6.20725	0.704825	1.39812
ENSG00000235043	TECRP1	4	107.262	75.6042	143.54	107.991	0.704855	0.752341
ENSG00000225787	LSM3P3	2	110.699	78.0669	126.302	147.987	0.705218	1.17169
ENSG00000131095	GFAP	17	14.7198	10.3874	583.066	581.131	0.705675	0.996681
ENSG00000149289	ZC3H12C	11	8.00173	5.64941	11.3482	9.86583	0.706024	0.869374
ENSG00000234354	RPS26P47	13	11.4788	8.10439	7.28513	3.07233	0.706031	0.421726
ENSG00000143514	TP53BP2	1	10.7859	7.61995	13.5015	12.8232	0.706473	0.949761
ENSG00000059122	FLYWCH1	16	13.9392	9.84996	10.3507	13.8409	0.706637	1.33719
ENSG00000117625	RCOR3	1	6.12191	4.32631	8.88056	10.0064	0.706693	1.12678
ENSG00000130511	SSBP4	19	10.5153	7.43455	7.31536	11.1689	0.707022	1.52677
ENSG00000154553	PDLIM3	4	6.02249	4.25956	6.81869	10.4808	0.707276	1.53707
ENSG00000228125	AKIRIN1P2	XY	37.0008	26.1752	35.1339	33.774	0.707423	0.961294
ENSG00000167978	SRRM2	16	91.7266	64.9173	171.551	169.846	0.707726	0.990061
ENSG00000266074	BAHCC1	17	5.85655	4.14952	5.42665	4.65872	0.708526	0.858489
ENSG00000237263	MAPK6P3	13	9.74786	6.91304	9.16883	8.33684	0.709185	0.909259
ENSG00000101343	CRNKL1	20	11.8562	8.41271	12.794	13.515	0.709562	1.05635
ENSG00000228253	MT-ATP8	MT	1723.44	1223.39	778.488	728.37	0.709854	0.935621
ENSG00000150433	TMEM218	11	16.1466	11.4647	13.7012	12.8307	0.710038	0.936465
ENSG00000034152	MAP2K3	17	28.1594	19.9974	18.7528	19.1936	0.71015	1.02351
ENSG00000128626	MRPS12	19	13.7395	9.76991	23.7751	27.9711	0.711082	1.17649
ENSG00000216624	GAPDHP72	6	31.5366	22.4553	20.0701	18.5772	0.712039	0.925616
ENSG00000265262	TRMT112P3	17	12.5434	8.93282	8.01831	21.8966	0.712153	2.73082
ENSG00000104517	UBR5	8	13.1817	9.38765	8.53919	10.5795	0.712173	1.23893
ENSG00000077254	USP33	1	11.9585	8.51921	16.1498	11.1116	0.712398	0.688033
ENSG00000198727	MT-CYB	MT	6348.12	4522.53	1987.17	1811.01	0.71242	0.911351
ENSG00000135912	TTLL4	2	6.95522	4.9586	10.9516	7.43601	0.712932	0.678988
ENSG00000160410	SHKBP1	19	15.924	11.3536	9.3262	10.0751	0.712987	1.0803
ENSG00000161010	MRNIP	5	13.7833	9.83121	14.0298	15.5206	0.71327	1.10626
ENSG00000100934	SEC23A	14	12.5618	8.96528	7.6461	8.36038	0.713694	1.09342
ENSG00000106366	SERPINE1	7	56.0605	40.026	8.13921	8.75762	0.713979	1.07598
ENSG00000110442	COMMD9	11	12.7583	9.11206	12.5815	12.1913	0.714206	0.968986
ENSG00000242017	ALG1L15P	3	9.20195	6.57347	6.81546	12.0517	0.714356	1.76829
ENSG00000105726	ATP13A1	19	23.5824	16.8525	44.4582	36.818	0.714622	0.828149
ENSG00000126814	TRMT5	14	6.47672	4.63055	5.63871	9.55898	0.714953	1.69524
ENSG00000226284	ARPC3P1	20	131.637	94.1225	104.983	88.9086	0.715016	0.846886
ENSG00000058729	RIOK2	5	6.07556	4.35192	4.24769	6.86781	0.716299	1.61683
ENSG00000116641	DOCK7	1	6.30387	4.51838	5.86852	6.74866	0.716763	1.14998
ENSG00000150753	CCT5	5	14.5862	10.4556	15.5564	20.2997	0.716815	1.30491
ENSG00000094841	UPRT	XY	10.1925	7.30768	5.309	6.236	0.716966	1.17461
ENSG00000100294	MCAT	22	10.2294	7.3361	10.2651	11.6994	0.717158	1.13973
ENSG00000049759	NEDD4L	18	19.4592	13.9569	33.8435	26.0709	0.717239	0.770337
ENSG00000120616	EPC1	10	15.101	10.8328	6.87946	6.14872	0.717356	0.893779
ENSG00000198824	CHAMP1	13	22.7677	16.3418	7.49845	7.65668	0.717762	1.0211
ENSG00000090061	CCNK	14	8.31852	5.97142	10.529	6.81214	0.717846	0.646988
ENSG00000236824	BCYRN1	2	44.6607	32.0909	73.3087	45.9694	0.718549	0.627066
ENSG00000100325	ASCC2	22	7.83933	5.63322	6.30467	8.26609	0.718584	1.31111
ENSG00000132694	ARHGEF11	1	6.14697	4.4173	6.1677	6.14114	0.718614	0.995694
ENSG00000100106	TRIOBP	22	14.2227	10.2261	12.0189	11.4873	0.718999	0.95577
ENSG00000091409	ITGA6	2	25.2047	18.1247	6.31015	5.67781	0.7191	0.89979
ENSG00000143149	ALDH9A1	1	19.1961	13.8116	10.387	19.3845	0.7195	1.86623
ENSG00000213946	DNAJB1P1	2	54.6461	39.3828	40.4633	42.5154	0.720688	1.05072
ENSG00000181523	SGSH	17	21.9737	15.8415	10.9325	10.4683	0.72093	0.957539
ENSG00000088682	COQ9	16	14.1751	10.2216	16.4367	22.7134	0.721095	1.38187
ENSG00000241837	ATP5PO	21	7.50361	5.41405	3.18161	7.0764	0.721526	2.22416
ENSG00000104823	ECH1	19	30.6275	22.1094	19.7688	21.1458	0.721881	1.06966
ENSG00000158863	FAM160B2	8	24.2685	17.5196	22.7035	20.9971	0.721907	0.92484
ENSG00000198034	RPS4X	XY	8.35525	6.03235	7.16579	6.72002	0.721983	0.937792
ENSG00000084093	REST	4	11.1287	8.04155	11.3605	11.6525	0.722596	1.0257
ENSG00000150347	ARID5B	10	9.00065	6.50421	5.68107	5.66126	0.722638	0.996513
ENSG00000085872	CHERP	19	20.2208	14.6149	36.5163	33.8283	0.722766	0.926389
ENSG00000167925	GHDC	17	10.3911	7.51369	5.66406	8.78015	0.723089	1.55015
ENSG00000170234	PWWP2A	5	6.4316	4.65063	4.87386	6.11722	0.723091	1.25511
ENSG00000179912	R3HDM2	12	9.51983	6.88676	7.32204	6.84674	0.723412	0.935086
ENSG00000170903	MSANTD4	11	17.6541	12.775	21.5643	22.3438	0.723628	1.03615
ENSG00000225369	CAPZA1P2	2	33.1728	24.0295	34.6627	39.2623	0.724374	1.1327
ENSG00000237264	FTH1P11	8	757.228	548.58	237.561	242.346	0.724458	1.02014
ENSG00000174231	PRPF8	17	19.4234	14.0721	33.4217	18.7017	0.724492	0.559568
ENSG00000156304	SCAF4	21	6.88293	4.98781	6.39179	7.13253	0.724664	1.11589
ENSG00000230756	RHOQP3	2	22.1599	16.075	13.0343	14.7778	0.725409	1.13376
ENSG00000113273	ARSB	5	10.0505	7.29077	12.9661	8.85018	0.725414	0.682563
ENSG00000099995	SF3A1	22	21.3831	15.5139	13.1836	12.773	0.725522	0.968855
ENSG00000134910	STT3A	11	16.3799	11.8887	13.121	8.87949	0.72581	0.676739
ENSG00000231158	PTP4A1P1	2	9.29091	6.74454	4.33663	5.90913	0.725929	1.36261
ENSG00000116497	S100PBP	1	7.19728	5.22496	8.69198	8.1133	0.725963	0.933424
ENSG00000164073	MFSD8	4	6.02353	4.37322	5.86381	6.41781	0.726023	1.09448
ENSG00000234912	SNHG20	17	7.4341	5.40125	9.08602	6.59049	0.726551	0.725344
ENSG00000177728	TMEM94	17	30.2222	21.9803	32.4421	33.8492	0.72729	1.04337
ENSG00000237307	SRRM1P3	XY	11.4406	8.32605	9.19159	7.72431	0.727763	0.840367
ENSG00000229091	HSPA8P8	7	84.9347	61.8323	66.8831	68.5356	0.727998	1.02471
ENSG00000103249	CLCN7	16	23.6779	17.2413	18.3043	19.9432	0.72816	1.08954
ENSG00000111859	NEDD9	6	19.3149	14.0723	14.9497	16.5907	0.728572	1.10977
ENSG00000073614	KDM5A	12	8.36367	6.09559	7.50857	5.68906	0.728818	0.757676
ENSG00000189091	SF3B3	16	33.2982	24.2927	47.7796	44.0055	0.72955	0.92101
ENSG00000174446	SNAPC5	15	8.36878	6.11012	9.88344	10.5034	0.730109	1.06273
ENSG00000182165	TP53TG1	7	12.9088	9.42552	7.90164	6.82425	0.730162	0.86365
ENSG00000213753	CENPBD1P1	19	27.3281	19.973	27.3528	29.4806	0.730859	1.07779
ENSG00000155621	C9orf85	9	6.07214	4.43991	4.57539	5.57185	0.731194	1.21779
ENSG00000168883	USP39	2	12.402	9.06937	10.4281	10.4294	0.731283	1.00012
ENSG00000139372	TDG	12	13.6862	10.0094	9.31274	8.6762	0.73135	0.931648
ENSG00000237973	MTCO1P12	1	220.596	161.345	90.7264	83.1418	0.731405	0.916401
ENSG00000112110	MRPL18	6	10.0889	7.37989	12.9295	15.1359	0.731486	1.17065
ENSG00000173276	ZBTB21	21	32.4836	23.7614	9.84278	9.68066	0.731489	0.983529
ENSG00000157077	ZFYVE9	1	8.62578	6.31092	10.2687	9.50989	0.731635	0.926105
ENSG00000255070	OSBPL9P3	11	14.6414	10.7142	9.02758	11.3315	0.731774	1.25521
ENSG00000276045	ORAI1	12	16.1549	11.8219	24.425	24.4841	0.731784	1.00242
ENSG00000105204	DYRK1B	19	5.84513	4.27828	5.46597	5.72094	0.731939	1.04665
ENSG00000148841	ITPRIP	10	13.2478	9.6974	9.75234	9.63516	0.732001	0.987984
ENSG00000186312	CA5BP1	XY	13.4599	9.85747	15.6241	15.237	0.732358	0.975224
ENSG00000260389	WBP11P1	18	8.41967	6.16769	5.61832	6.00463	0.732533	1.06876
ENSG00000147099	HDAC8	XY	6.44496	4.72216	8.58132	10.754	0.73269	1.25319
ENSG00000105669	COPE	19	7.33209	5.3724	6.80151	13.9126	0.732724	2.04552
ENSG00000167565	SERTAD3	19	20.4317	14.9724	13.2275	15.8832	0.732802	1.20077
ENSG00000173821	RNF213	17	14.9004	10.9233	10.0061	7.9548	0.733088	0.794995
ENSG00000198816	ZNF358	19	96.6965	70.8964	85.9405	80.9238	0.733185	0.941626
ENSG00000104133	SPG11	15	17.6057	12.9122	12.1662	10.7569	0.73341	0.884163
ENSG00000145882	PCYOX1L	5	9.90486	7.26517	5.85936	5.41827	0.733495	0.92472
ENSG00000220635	KRASP1	6	7.56882	5.55255	5.36883	5.72686	0.733608	1.06669
ENSG00000177463	NR2C2	3	16.7771	12.3098	14.7515	17.4434	0.733726	1.18248
ENSG00000167508	MVD	16	7.01353	5.14617	13.5677	17.5043	0.733749	1.29014
ENSG00000238286	SLC35E1P1	13	9.42881	6.91995	10.6473	8.17784	0.733916	0.768067
ENSG00000197238	H4C11	6	14.9542	10.9778	6.2113	6.59471	0.734095	1.06173
ENSG00000168487	BMP1	8	6.85816	5.03904	5.22781	9.64795	0.734751	1.84551
ENSG00000154945	ANKRD40	17	27.7412	20.3858	20.9109	20.9265	0.734856	1.00075
ENSG00000154582	ELOC	8	25.0527	18.4105	13.8138	13.8489	0.734871	1.00254
ENSG00000240682	ISY1	3	10.4119	7.65146	9.84963	10.7206	0.734876	1.08843
ENSG00000125633	CCDC93	2	8.6447	6.35589	10.2139	8.97435	0.735235	0.878641
ENSG00000225422	RBMS1P1	12	8.48688	6.24089	12.6553	11.8694	0.735357	0.9379
ENSG00000135655	USP15	12	6.03317	4.4375	9.93843	9.84544	0.735517	0.990643
ENSG00000102225	CDK16	XY	34.0069	25.0259	18.618	18.2594	0.735907	0.980739
ENSG00000183474	GTF2H2C	5	6.92729	5.09886	7.3672	5.40862	0.736054	0.734149
ENSG00000006576	PHTF2	7	9.38643	6.91074	5.5661	6.06423	0.736248	1.08949
ENSG00000067445	TRO	XY	21.8562	16.1065	16.6533	18.3973	0.73693	1.10472
ENSG00000100888	CHD8	14	38.1672	28.1306	47.396	40.7798	0.737036	0.860406
ENSG00000116525	TRIM62	1	6.55523	4.83679	8.81573	9.50202	0.737852	1.07785
ENSG00000227850	SEPTIN2P1	1	8.87054	6.54562	3.05733	15.6535	0.737905	5.11999
ENSG00000174953	DHX36	3	9.57306	7.06554	9.98067	9.44112	0.738065	0.945941
ENSG00000153317	ASAP1	8	35.5392	26.2316	18.5086	15.8569	0.738103	0.856731
ENSG00000038358	EDC4	16	10.7302	7.92322	12.8834	14.3363	0.738404	1.11277
ENSG00000167088	SNRPD1	18	6.41402	4.73742	8.17566	8.81265	0.738604	1.07791
ENSG00000089351	GRAMD1A	19	6.51748	4.81476	10.5078	11.6358	0.738746	1.10735
ENSG00000225630	MTND2P28	1	432.257	319.495	156.824	119.445	0.739132	0.76165
ENSG00000267046	E2F3P1	17	8.46625	6.25854	8.24311	7.89454	0.739234	0.957714
ENSG00000218510	LINC00339	1	7.3366	5.42355	6.87315	8.0637	0.739246	1.17322
ENSG00000189114	BLOC1S3	19	11.8071	8.729	8.60065	6.95155	0.739301	0.808259
ENSG00000118600	RXYLT1	12	6.69077	4.9467	4.14654	6.45326	0.739332	1.5563
ENSG00000232823	TXNP1	10	43.3796	32.073	22.1723	13.9631	0.739357	0.629754
ENSG00000141232	TOB1	17	26.2025	19.375	15.7052	14.8593	0.739433	0.946139
ENSG00000184983	NDUFA6	22	26.07	19.2836	22.497	22.9439	0.739685	1.01986
ENSG00000126432	PRDX5	11	7.84804	5.8074	6.48364	8.06991	0.739981	1.24466
ENSG00000218891	ZNF579	19	26.774	19.8156	24.9057	22.5292	0.740106	0.90458
ENSG00000116212	LRRC42	1	6.20048	4.58902	5.3665	6.49388	0.740107	1.21008
ENSG00000138166	DUSP5	10	28.3714	21.006	19.8814	21.2972	0.740393	1.07121
ENSG00000254023	PKMP4	8	146.601	108.615	106.632	137.264	0.740889	1.28727
ENSG00000213435	ATP6V0CP3	6	235.781	174.732	105.64	107.366	0.741078	1.01634
ENSG00000132549	VPS13B	8	5.8015	4.29995	6.53269	6.11967	0.741179	0.936776
ENSG00000183337	BCOR	XY	10.363	7.68583	7.76155	8.0243	0.741661	1.03385
ENSG00000167987	VPS37C	11	7.32469	5.43247	9.14443	9.19391	0.741666	1.00541
ENSG00000156256	USP16	21	7.0534	5.23388	6.53601	6.77817	0.742036	1.03705
ENSG00000164949	GEM	8	18.6298	13.8282	13.7764	14.9304	0.742262	1.08377
ENSG00000213962	API5P2	2	5.94897	4.41893	7.86537	5.52338	0.742806	0.70224
ENSG00000198712	MT-CO2	MT	15906.9	11818.9	7147.49	6403.01	0.743005	0.89584
ENSG00000140443	IGF1R	15	9.87139	7.3346	9.9324	8.17174	0.743016	0.822736
ENSG00000072310	SREBF1	17	55.8033	41.4889	63.3332	57.2648	0.743485	0.904183
ENSG00000203618	GP1BB	22	150.471	111.926	25.2062	27.6286	0.743838	1.0961
ENSG00000231340	ACTG1P10	XY	24.2657	18.0501	16.8923	19.0361	0.743852	1.12691
ENSG00000170832	USP32	17	7.86334	5.85078	9.89754	6.06426	0.744058	0.612704
ENSG00000118058	KMT2A	11	8.25235	6.14146	13.0594	15.5558	0.744207	1.19116
ENSG00000198786	MT-ND5	MT	2363.62	1759.38	1426.6	1202.2	0.744358	0.842703
ENSG00000226986	PRELID1P5	1	7.47549	5.56532	6.56778	9.50154	0.744476	1.44669
ENSG00000083750	RRAGB	XY	14.6066	10.8749	10.1341	7.89151	0.74452	0.778709
ENSG00000106346	USP42	7	7.32321	5.45494	7.28697	7.57333	0.744884	1.0393
ENSG00000198420	TCAF1	7	56.3704	41.9904	46.9379	36.4447	0.744902	0.776445
ENSG00000167721	TSR1	17	7.4419	5.54617	11.3189	9.3387	0.745263	0.825054
ENSG00000132670	PTPRA	20	31.4022	23.405	20.8454	21.4159	0.74533	1.02737
ENSG00000151176	PLBD2	12	16.3101	12.166	6.8206	6.71569	0.745918	0.984619
ENSG00000181929	PRKAG1	12	13.2286	9.86909	23.4477	19.6802	0.746042	0.839323
ENSG00000182903	ZNF721	4	18.0043	13.4437	13.5407	16.2481	0.746694	1.19995
ENSG00000197102	DYNC1H1	14	81.3384	60.7496	82.8586	71.4412	0.746875	0.862206
ENSG00000164944	VIRMA	8	10.5504	7.88631	6.8921	9.86238	0.747489	1.43097
ENSG00000234335	RPS4XP11	10	33.4445	25.003	32.7516	32.9436	0.747597	1.00586
ENSG00000104731	KLHDC4	16	8.51903	6.37098	14.5459	14.4476	0.747853	0.993242
ENSG00000085231	AK6	5	13.6895	10.2406	10.3173	17.6252	0.748062	1.70832
ENSG00000071462	BUD23	7	36.6554	27.4242	24.6219	20.0802	0.748163	0.815542
ENSG00000103197	TSC2	16	11.8513	8.86738	18.5825	18.1488	0.74822	0.976661
ENSG00000092531	SNAP23	15	13.5649	10.1525	15.5861	15.3805	0.748439	0.986809
ENSG00000181991	MRPS11	15	6.97728	5.22342	6.67036	5.0669	0.748633	0.759614
ENSG00000198804	MT-CO1	MT	17656.4	13220.1	7355.97	6687.24	0.748743	0.90909
ENSG00000156875	MFSD14A	1	9.51347	7.12613	9.49739	10.7914	0.749057	1.13625
ENSG00000225783	MIAT	22	15.6122	11.6965	8.09044	9.49306	0.74919	1.17337
ENSG00000153201	RANBP2	2	12.7769	9.57535	14.1277	10.904	0.749427	0.771817
ENSG00000128342	LIF	22	9.95674	7.46197	6.03501	4.02591	0.749439	0.667093
ENSG00000011566	MAP4K3	2	7.83576	5.87689	9.43491	14.1048	0.750009	1.49496
ENSG00000033627	ATP6V0A1	17	57.5732	43.1822	28.4481	30.028	0.75004	1.05554
ENSG00000183684	ALYREF	17	9.72277	7.29475	8.74806	8.60356	0.750275	0.983482
ENSG00000041357	PSMA4	15	26.8732	20.1629	25.9036	39.3338	0.750298	1.51847
ENSG00000130958	SLC35D2	9	7.06419	5.30168	8.25728	6.41452	0.750501	0.776832
ENSG00000237008	LAPTM4BP1	1	66.4936	49.9421	40.2182	36.322	0.751081	0.903123
ENSG00000281649	EBLN3P	9	23.143	17.3903	18.2488	17.3888	0.751428	0.952874
ENSG00000140497	SCAMP2	15	17.7426	13.333	14.0729	13.4915	0.751468	0.958687
ENSG00000129003	VPS13C	15	11.8917	8.94021	24.3746	20.5227	0.751803	0.841971
ENSG00000100154	TTC28	22	12.2514	9.21192	12.9077	10.0219	0.751908	0.776428
ENSG00000235879	FAR1P1	13	31.0494	23.3463	28.1117	25.58	0.751908	0.909941
ENSG00000248008	NRAV	12	6.57927	4.94731	6.67731	7.32876	0.751954	1.09756
ENSG00000070756	PABPC1	8	109.295	82.1966	89.9085	88.2457	0.752062	0.981506
ENSG00000171943	SRGAP2C	1	11.4922	8.64695	15.4862	22.8332	0.752419	1.47442
ENSG00000103528	SYT17	16	26.9939	20.3505	24.5728	25.6425	0.753893	1.04353
ENSG00000012983	MAP4K5	14	9.3322	7.03606	6.16793	5.50416	0.753955	0.892384
ENSG00000213149	CNN2P9	6	10.4399	7.87155	11.685	18.3013	0.753987	1.56622
ENSG00000157106	SMG1	16	5.72479	4.31648	8.52016	8.22503	0.753998	0.965361
ENSG00000145687	SSBP2	5	20.3567	15.3547	20.1425	16.9002	0.754282	0.839032
ENSG00000241973	PI4KA	22	7.64476	5.76867	8.05867	8.06255	0.754591	1.00048
ENSG00000103264	FBXO31	16	9.3939	7.08968	9.23706	13.4803	0.754711	1.45937
ENSG00000105518	TMEM205	19	23.8688	18.0305	18.089	12.4861	0.7554	0.690259
ENSG00000182796	TMEM198B	12	20.0681	15.1607	10.8417	8.24295	0.755463	0.760301
ENSG00000261424	ATP5PBP7	16	26.3096	19.876	30.1681	32.6942	0.755466	1.08373
ENSG00000119878	CRIPT	2	5.80997	4.39042	5.34186	7.05123	0.75567	1.32
ENSG00000115677	HDLBP	2	84.8403	64.1355	67.1811	67.8986	0.755956	1.01068
ENSG00000204231	RXRB	6	8.25348	6.24006	14.3505	12.8574	0.756052	0.895955
ENSG00000099968	BCL2L13	22	31.7516	24.0207	30.3066	25.8408	0.756519	0.852646
ENSG00000266145	RHOT1P1	18	15.6929	11.875	8.95466	6.54694	0.756712	0.731121
ENSG00000259086	KIAA1143P1	14	41.7128	31.5667	45.9885	34.1415	0.756763	0.742392
ENSG00000168386	FILIP1L	3	22.9298	17.3606	30.6277	33.6152	0.75712	1.09754
ENSG00000149582	TMEM25	11	10.5019	7.95302	10.2903	14.8136	0.757293	1.43957
ENSG00000236360	RRAS2P1	1	8.31863	6.30102	10.5682	10.0238	0.757459	0.948487
ENSG00000181035	SLC25A42	19	5.81697	4.40787	6.38407	6.27471	0.75776	0.98287
ENSG00000142039	CCDC97	19	16.8878	12.8048	19.0302	19.4693	0.758228	1.02307
ENSG00000137710	RDX	11	36.5386	27.7053	47.0575	52.1246	0.758247	1.10768
ENSG00000104957	CCDC130	19	10.7863	8.18724	28.3441	29.9966	0.759041	1.0583
ENSG00000171723	GPHN	14	8.77546	6.66863	13.2709	4.69278	0.759918	0.353614
ENSG00000213015	ZNF580	19	53.3257	40.534	57.8188	52.9625	0.760121	0.916008
ENSG00000164081	TEX264	3	22.3246	16.9751	15.5754	22.985	0.760376	1.47572
ENSG00000116871	MAP7D1	1	24.1602	18.3757	24.6027	26.7503	0.760577	1.08729
ENSG00000184371	CSF1	1	22.3265	16.9846	16.9648	18.5941	0.760737	1.09604
ENSG00000186918	ZNF395	8	11.1448	8.48026	16.4297	12.3686	0.760916	0.75282
ENSG00000062485	CS	12	32.176	24.4842	32.4244	30.5897	0.760946	0.943416
ENSG00000173960	UBXN2A	2	9.2296	7.0255	12.9833	12.4645	0.761192	0.960041
ENSG00000170004	CHD3	17	6.75888	5.14506	7.05799	7.49668	0.76123	1.06216
ENSG00000166340	TPP1	11	147.435	112.239	66.6572	62.5757	0.761278	0.938769
ENSG00000165650	PDZD8	10	16.1371	12.2865	9.46791	8.07441	0.761382	0.852819
ENSG00000237506	RPSAP15	XY	16.055	12.2267	16.7128	17.4448	0.761551	1.0438
ENSG00000163681	SLMAP	3	27.9823	21.3104	6.94042	7.9032	0.761567	1.13872
ENSG00000137817	PARP6	15	17.4004	13.2533	7.85225	7.67859	0.761666	0.977884
ENSG00000254681	PKD1P5	16	6.42782	4.89647	18.0031	15.5392	0.761762	0.86314
ENSG00000198752	CDC42BPB	14	43.6041	33.2173	24.8625	22.4348	0.761793	0.902355
ENSG00000169738	DCXR	17	11.4622	8.73693	13.3858	14.6265	0.762238	1.09269
ENSG00000003402	CFLAR	2	25.598	19.5124	11.6609	14.2977	0.762263	1.22612
ENSG00000275052	PPP4R3B	2	15.1091	11.5188	13.1135	15.6036	0.762375	1.18989
ENSG00000167325	RRM1	11	11.9193	9.08821	15.4222	18.237	0.762479	1.18252
ENSG00000198886	MT-ND4	MT	6284.45	4795.81	3061.07	2719.7	0.763123	0.88848
ENSG00000166233	ARIH1	15	18.1663	13.8635	12.0104	11.2184	0.763144	0.934057
ENSG00000125356	NDUFA1	XY	7.76712	5.9285	5.71087	4.77453	0.763282	0.836042
ENSG00000152767	FARP1	13	13.9629	10.6608	5.15359	5.81346	0.763509	1.12804
ENSG00000125755	SYMPK	19	7.09277	5.41712	8.35216	7.60718	0.763752	0.910804
ENSG00000138385	SSB	2	6.57667	5.02541	5.48981	6.87598	0.764127	1.2525
ENSG00000197694	SPTAN1	9	83.7229	63.9842	56.6351	47.7264	0.764238	0.8427
ENSG00000136932	TRMO	9	8.90355	6.80465	7.10587	7.97744	0.764263	1.12265
ENSG00000196923	PDLIM7	5	11.7186	8.95915	10.2963	9.00611	0.764524	0.874694
ENSG00000213110	RNF11P1	2	5.7827	4.42307	7.5489	5.74264	0.76488	0.760725
ENSG00000132510	KDM6B	17	11.3402	8.67554	8.58894	7.1988	0.765025	0.838148
ENSG00000113649	TCERG1	5	13.5937	10.4007	17.6394	13.8085	0.765112	0.782821
ENSG00000125812	GZF1	20	13.4601	10.2995	19.3742	19.6458	0.765187	1.01402
ENSG00000077235	GTF3C1	16	17.5267	13.4116	19.8705	17.3926	0.76521	0.875298
ENSG00000087086	FTL	19	391.153	299.336	208.607	232.703	0.765266	1.11551
ENSG00000169554	ZEB2	2	77.2852	59.2124	42.7727	45.311	0.766154	1.05934
ENSG00000141127	PRPSAP2	17	7.84335	6.01199	5.67509	7.16164	0.766508	1.26194
ENSG00000126883	NUP214	9	10.5844	8.11401	9.8664	9.85023	0.766601	0.998361
ENSG00000161013	MGAT4B	5	42.5147	32.6032	26.5403	24.1682	0.766869	0.910623
ENSG00000038219	BOD1L1	4	10.4847	8.04964	8.97417	9.13229	0.767751	1.01762
ENSG00000269904	MAP2K4P1	XY	16.2279	12.4604	9.68907	10.0396	0.767838	1.03618
ENSG00000183864	TOB2	22	29.518	22.6683	20.9915	29.9288	0.767948	1.42576
ENSG00000166348	USP54	10	11.7574	9.03057	7.18263	8.6034	0.768075	1.19781
ENSG00000187840	EIF4EBP1	8	25.2213	19.3764	22.5752	24.1795	0.768255	1.07106
ENSG00000236281	NDUFB9P2	7	60.8143	46.7264	47.4809	50.8976	0.768346	1.07196
ENSG00000204842	ATXN2	12	9.26698	7.1227	8.7514	7.12202	0.768611	0.813815
ENSG00000066777	ARFGEF1	8	6.05297	4.65259	5.23799	4.8437	0.768646	0.924725
ENSG00000129515	SNX6	14	13.6361	10.4814	9.72041	10.4513	0.768651	1.07519
ENSG00000028839	TBPL1	6	9.52975	7.32655	8.08904	10.6388	0.768808	1.31521
ENSG00000174606	ANGEL2	1	9.76438	7.513	8.95402	10.5144	0.769429	1.17427
ENSG00000107262	BAG1	9	49.2758	37.9179	45.2019	56.8928	0.769503	1.25864
ENSG00000129116	PALLD	4	13.913	10.7088	23.6446	25.0672	0.769697	1.06017
ENSG00000109458	GAB1	4	26.6196	20.4903	19.3554	18.9072	0.769745	0.976844
ENSG00000248527	MTATP6P1	1	654.516	503.924	222.982	208.752	0.769919	0.936183
ENSG00000099625	CBARP	19	23.9527	18.448	17.2485	17.7599	0.770185	1.02965
ENSG00000102226	USP11	XY	17.9515	13.826	13.4351	11.7289	0.770186	0.873004
ENSG00000163527	STT3B	3	38.9301	29.9944	39.9117	33.6658	0.770468	0.843507
ENSG00000175931	UBE2O	17	13.8374	10.6636	8.99618	10.16	0.770636	1.12937
ENSG00000075568	TMEM131	2	8.06063	6.21606	9.75051	7.92151	0.771163	0.81242
ENSG00000126001	CEP250	20	8.82009	6.80297	22.9865	18.5085	0.771304	0.80519
ENSG00000064225	ST3GAL6	3	10.5549	8.14347	8.33593	5.43997	0.771535	0.652593
ENSG00000148400	NOTCH1	9	42.3704	32.6976	38.0003	36.1305	0.771709	0.950795
ENSG00000011114	BTBD7	14	9.76736	7.53801	7.77855	8.64151	0.771755	1.11094
ENSG00000170248	PDCD6IP	3	21.0131	16.2202	14.2375	18.1056	0.771909	1.27168
ENSG00000110768	GTF2H1	11	6.50594	5.02232	7.6822	6.65184	0.771959	0.865877
ENSG00000135250	SRPK2	7	48.5781	37.5005	16.1778	19.3853	0.771963	1.19827
ENSG00000162972	MAIP1	2	5.6682	4.37633	4.87845	9.26955	0.772085	1.9001
ENSG00000204209	DAXX	6	25.9297	20.0311	19.8886	24.7669	0.772516	1.24528
ENSG00000011243	AKAP8L	19	21.3363	16.4855	39.2065	37.3783	0.77265	0.95337
ENSG00000142156	COL6A1	21	99.998	77.2727	32.6852	32.5801	0.772742	0.996784
ENSG00000144597	EAF1	3	17.3739	13.4268	10.848	9.78174	0.772814	0.901709
ENSG00000034677	RNF19A	8	24.3565	18.8413	14.109	14.5478	0.773564	1.0311
ENSG00000086200	IPO11	5	8.09898	6.26651	9.46841	8.17816	0.773741	0.863731
ENSG00000253431	SRPK2P	8	31.2434	24.1759	16.1104	17.5604	0.773792	1.09
ENSG00000214425	LRRC37A4P	17	9.23467	7.14603	17.7337	14.1605	0.773826	0.798508
ENSG00000174306	ZHX3	20	12.5898	9.74315	20.5417	19.2744	0.773892	0.938306
ENSG00000232531	KMT5AP2	2	11.8968	9.20772	9.18813	7.54883	0.773966	0.821585
ENSG00000109046	WSB1	17	19.8576	15.3707	51.093	49.8648	0.774046	0.975961
ENSG00000167720	SRR	17	13.6098	10.5382	8.89261	11.899	0.77431	1.33808
ENSG00000224003	YES1P1	22	34.1292	26.44	38.8422	43.6725	0.774703	1.12436
ENSG00000212907	MT-ND4L	MT	6361.7	4928.57	3149.75	2794.87	0.774725	0.887331
ENSG00000224470	ATXN1L	16	14.6738	11.3698	11.2955	12.2534	0.774837	1.0848
ENSG00000253421	ZNHIT1P1	8	11.6374	9.01887	4.55726	6.72114	0.77499	1.47482
ENSG00000119760	SUPT7L	2	6.76337	5.24218	12.627	11.6586	0.775084	0.923307
ENSG00000213763	ACTBP2	5	621.368	481.645	450.185	464.402	0.775136	1.03158
ENSG00000173153	ESRRA	11	7.40774	5.74243	7.36324	7.47032	0.775193	1.01454
ENSG00000272886	DCP1A	3	8.44789	6.5503	7.63549	6.38775	0.775377	0.836587
ENSG00000163888	CAMK2N2	3	19.8372	15.3836	9.55632	10.6512	0.775493	1.11457
ENSG00000136877	FPGS	9	9.6386	7.47946	6.12422	6.99661	0.77599	1.14245
ENSG00000106355	LSM5	7	21.3936	16.6057	23.3403	25.0745	0.776199	1.0743
ENSG00000113716	HMGXB3	5	6.21824	4.82909	6.90703	6.07013	0.776601	0.878834
ENSG00000118873	RAB3GAP2	1	8.40519	6.53001	12.6107	9.69443	0.776902	0.768746
ENSG00000025434	NR1H3	11	7.09227	5.51427	6.0411	4.31892	0.777504	0.714923
ENSG00000139218	SCAF11	12	21.2744	16.5412	21.9896	24.9944	0.777517	1.13665
ENSG00000111641	NOP2	12	8.71905	6.78168	12.6413	13.7243	0.7778	1.08567
ENSG00000160145	KALRN	3	8.33087	6.48014	5.20857	8.19087	0.777847	1.57258
ENSG00000177302	TOP3A	17	12.2253	9.51434	19.6779	23.6272	0.77825	1.2007
ENSG00000145425	RPS3A	4	9.97116	7.76024	8.28713	10.5448	0.778269	1.27243
ENSG00000164151	ICE1	5	12.5055	9.73408	12.9809	13.1538	0.778384	1.01332
ENSG00000158321	AUTS2	7	42.1925	32.8456	19.0823	23.3082	0.77847	1.22146
ENSG00000171823	FBXL14	12	13.7205	10.6829	8.90822	11.4283	0.778609	1.28289
ENSG00000236567	TCF3P1	9	6.91578	5.38526	12.6589	11.0353	0.778692	0.871742
ENSG00000091136	LAMB1	7	28.0536	21.8623	20.2135	19.5114	0.779305	0.965266
ENSG00000015153	YAF2	12	17.6387	13.7542	10.4892	13.5729	0.779774	1.29399
ENSG00000050438	SLC4A8	12	9.24625	7.21087	5.8616	12.0416	0.77987	2.05432
ENSG00000160888	IER2	19	48.8453	38.107	46.554	51.6914	0.780157	1.11035
ENSG00000175213	ZNF408	11	7.36019	5.74216	9.93557	11.1259	0.780165	1.1198
ENSG00000130827	PLXNA3	XY	8.80332	6.8717	7.60539	5.80982	0.780581	0.763908
ENSG00000241571	ATP5F1AP7	9	26.4329	20.6335	27.8198	25.7945	0.780599	0.927199
ENSG00000135414	GDF11	12	34.2333	26.7245	14.1827	14.7534	0.780658	1.04024
ENSG00000075461	CACNG4	17	33.3912	26.068	10.0737	9.98799	0.780685	0.991492
ENSG00000177674	AGTRAP	1	13.3828	10.4492	14.2202	8.94985	0.780793	0.629376
ENSG00000168175	MAPK1IP1L	14	49.0533	38.3044	37.698	38.5544	0.780873	1.02272
ENSG00000213137	ARF1P2	12	48.8479	38.1532	42.793	42.6145	0.781061	0.995829
ENSG00000198899	MT-ATP6	MT	9770.89	7634.36	3445.62	3042.55	0.781337	0.88302
ENSG00000241839	PLEKHO2	15	10.0702	7.86843	5.0665	6.42087	0.781358	1.26732
ENSG00000221879	MRPS21P3	1	24.3528	19.029	54.7093	60.0244	0.781389	1.09715
ENSG00000164252	AGGF1	5	13.0209	10.1744	9.31507	12.0305	0.78139	1.29151
ENSG00000197019	SERTAD1	19	12.9455	10.12	7.25069	10.8276	0.781739	1.49332
ENSG00000025772	TOMM34	20	8.0164	6.26681	7.73024	7.07501	0.781749	0.915238
ENSG00000165804	ZNF219	14	85.3133	66.7184	35.7512	39.5495	0.78204	1.10624
ENSG00000232362	ATP5MGP2	6	157.738	123.364	186.127	234.632	0.782082	1.2606
ENSG00000173120	KDM2A	11	20.0162	15.6597	20.6373	17.1266	0.782351	0.829886
ENSG00000144559	TAMM41	3	7.44309	5.82421	4.80953	8.57032	0.782499	1.78195
ENSG00000113742	CPEB4	5	12.1424	9.50263	8.62614	7.24285	0.782599	0.83964
ENSG00000105197	TIMM50	19	16.4711	12.8906	20.8655	16.6261	0.782619	0.796823
ENSG00000094631	HDAC6	XY	18.2467	14.2824	24.8695	18.4212	0.782739	0.740715
ENSG00000187952	HS6ST1P1	1	49.8799	39.0449	13.8121	11.5495	0.782778	0.836187
ENSG00000143079	CTTNBP2NL	1	9.56035	7.48681	6.52358	5.61061	0.78311	0.860051
ENSG00000242352	FAM91A3P	1	8.68545	6.80239	6.78432	6.97187	0.783194	1.02764
ENSG00000177045	SIX5	19	7.38435	5.78516	18.4499	15.2795	0.783435	0.828162
ENSG00000128581	IFT22	7	11.3023	8.85594	10.5893	12.9976	0.783552	1.22743
ENSG00000068305	MEF2A	15	16.1761	12.676	8.61239	7.8619	0.783625	0.912859
ENSG00000140992	PDPK1	16	19.6981	15.4367	15.2668	14.7077	0.783664	0.963378
ENSG00000104365	IKBKB	8	8.40288	6.58507	11.156	7.44536	0.783668	0.667386
ENSG00000205572	SERF1B	5	9.0906	7.12445	8.07156	11.7041	0.783716	1.45004
ENSG00000089289	IGBP1	XY	6.3147	4.95036	5.55688	4.70535	0.783942	0.846761
ENSG00000146842	TMEM209	7	7.56823	5.93348	8.68083	7.53942	0.783998	0.868514
ENSG00000249129	SUDS3P1	5	17.2425	13.5189	11.0889	14.1264	0.784045	1.27392
ENSG00000224426	SLC31A1P1	3	28.4471	22.3067	20.4922	26.4409	0.784147	1.29029
ENSG00000079805	DNM2	19	22.7713	17.857	24.8384	28.8647	0.784189	1.1621
ENSG00000136044	APPL2	12	16.1695	12.6808	7.38752	7.80511	0.784242	1.05653
ENSG00000014216	CAPN1	11	31.2509	24.522	11.3383	7.74304	0.784681	0.68291
ENSG00000167566	NCKAP5L	12	8.70826	6.83342	11.0331	11.5293	0.784706	1.04497
ENSG00000121350	PYROXD1	12	8.05631	6.32214	4.18799	6.00277	0.784744	1.43333
ENSG00000235173	HGH1	8	18.0474	14.1635	16.7552	25.7518	0.784794	1.53694
ENSG00000240471	PHBP8	3	9.00855	7.07055	10.9976	10.948	0.784871	0.99549
ENSG00000132016	BRME1	19	7.69952	6.04542	15.3482	9.67815	0.785168	0.630572
ENSG00000229785	SLC25A38P1	1	22.163	17.4052	14.6809	18.2182	0.785327	1.24095
ENSG00000105879	CBLL1	7	17.1509	13.4698	10.4319	10.3612	0.78537	0.993223
ENSG00000161714	PLCD3	17	29.7476	23.3637	21.6583	18.3185	0.785398	0.845796
ENSG00000163931	TKT	3	22.5029	17.6743	15.0954	14.4599	0.785423	0.957901
ENSG00000101557	USP14	18	8.11533	6.37479	6.82272	7.37977	0.785524	1.08165
ENSG00000163626	COX18	4	12.1452	9.54043	8.92289	12.4963	0.785531	1.40048
ENSG00000213197	NUDCP1	2	19.396	15.2362	28.7629	23.7356	0.785533	0.825216
ENSG00000163166	IWS1	2	23.716	18.633	19.0322	22.5822	0.785672	1.18653
ENSG00000145819	ARHGAP26	5	7.03786	5.52964	18.9149	14.2025	0.785699	0.750863
ENSG00000215221	UBA52P6	9	33.1175	26.0279	66.3601	53.7758	0.785926	0.810363
ENSG00000174840	PDE12	3	14.9729	11.7677	10.7701	10.8599	0.785933	1.00834
ENSG00000140265	ZSCAN29	15	16.04	12.6079	16.8116	14.471	0.786029	0.860775
ENSG00000119682	AREL1	14	17.4102	13.686	14.8631	15.429	0.786091	1.03807
ENSG00000132155	RAF1	3	13.6101	10.7043	14.1731	15.3068	0.786497	1.07999
ENSG00000005801	ZNF195	11	12.3783	9.73565	14.8885	13.1702	0.786509	0.884589
ENSG00000105270	CLIP3	19	53.152	41.8158	23.9492	28.1098	0.786721	1.17373
ENSG00000174373	RALGAPA1	14	15.8447	12.4733	13.157	12.33	0.787222	0.937144
ENSG00000158042	MRPL17	11	15.2082	11.9826	19.9472	26.297	0.787904	1.31833
ENSG00000101871	MID1	XY	26.0601	20.5332	9.69578	10.8224	0.787917	1.1162
ENSG00000170142	UBE2E1	3	88.2294	69.5176	90.0742	117.355	0.787919	1.30287
ENSG00000151247	EIF4E	4	20.8213	16.4092	19.6524	17.9302	0.788097	0.912367
ENSG00000166598	HSP90B1	12	48.2717	38.0473	33.7577	31.2008	0.788191	0.924257
ENSG00000153922	CHD1	5	23.3514	18.407	23.7623	26.6569	0.788261	1.12181
ENSG00000162458	FBLIM1	1	31.7978	25.0747	7.64284	6.27769	0.788567	0.821382
ENSG00000196850	PPTC7	12	7.46837	5.89003	6.20717	6.1671	0.788663	0.993545
ENSG00000226564	FTH1P20	2	326.201	257.306	114.938	108.953	0.788796	0.947928
ENSG00000141698	NT5C3B	17	17.3332	13.6732	21.0647	21.7434	0.788845	1.03222
ENSG00000116521	SCAMP3	1	28.6118	22.5737	27.9148	29.4762	0.788965	1.05593
ENSG00000132300	PTCD3	2	9.53293	7.52126	8.05758	6.52998	0.788977	0.810415
ENSG00000144868	TMEM108	3	10.0081	7.89766	18.7962	17.821	0.789127	0.948117
ENSG00000109686	SH3D19	4	26.3716	20.8209	13.9454	12.9367	0.78952	0.927668
ENSG00000231553	RNMTL1P1	10	7.95818	6.28393	5.20761	8.97376	0.789619	1.7232
ENSG00000116962	NID1	1	9.12589	7.20811	7.51223	6.75622	0.789853	0.899363
ENSG00000181555	SETD2	3	11.95	9.4408	13.7638	13.4595	0.790025	0.977891
ENSG00000060749	QSER1	11	10.4344	8.24538	14.3556	12.1612	0.790211	0.84714
ENSG00000079432	CIC	19	23.3277	18.4357	26.4296	28.8362	0.790292	1.09106
ENSG00000155827	RNF20	9	5.91942	4.67863	5.36741	5.43459	0.790387	1.01252
ENSG00000150787	PTS	11	7.36038	5.81764	7.35308	10.2586	0.790399	1.39514
ENSG00000141027	NCOR1	17	16.7772	13.2619	15.0154	15.0128	0.790472	0.999827
ENSG00000135148	TRAFD1	12	13.8801	10.9753	15.0405	13.5147	0.790722	0.898554
ENSG00000131845	ZNF304	19	6.93121	5.4807	8.83498	8.61669	0.790728	0.975293
ENSG00000070669	ASNS	7	9.01216	7.12619	5.83636	7.30178	0.790731	1.25108
ENSG00000117139	KDM5B	1	24.8894	19.6822	26.6138	22.9227	0.790786	0.861309
ENSG00000156599	ZDHHC5	11	12.9033	10.2041	9.03815	8.90003	0.790813	0.984718
ENSG00000156030	MIDEAS	14	18.1307	14.3394	10.1721	7.26898	0.790891	0.7146
ENSG00000155755	TMEM237	2	8.21968	6.50117	8.01593	9.66205	0.790927	1.20536
ENSG00000251463	FKBP4P1	4	10.4061	8.23148	11.0152	13.0089	0.791024	1.181
ENSG00000110675	ELMOD1	11	21.0048	16.6195	7.68958	6.24022	0.791224	0.811516
ENSG00000224892	RPS4XP16	13	161.225	127.573	128.455	122.503	0.791273	0.953665
ENSG00000131558	EXOC4	7	26.723	21.1476	20.372	20.8744	0.791363	1.02466
ENSG00000233432	MTIF2P1	1	6.50372	5.14854	6.53339	7.93202	0.79163	1.21407
ENSG00000137818	RPLP1	15	66.6995	52.8015	38.9741	48.6132	0.791633	1.24732
ENSG00000134982	APC	5	25.5096	20.1979	38.1144	36.3472	0.791776	0.953634
ENSG00000242372	EIF6	20	8.99053	7.11852	12.0162	15.6892	0.79178	1.30567
ENSG00000136878	USP20	9	11.8458	9.3806	11.2283	8.25707	0.791892	0.73538
ENSG00000182481	KPNA2	17	7.55195	5.98136	8.89499	10.1915	0.792029	1.14576
ENSG00000169926	KLF13	15	39.7316	31.4905	14.3676	15.9775	0.792581	1.11205
ENSG00000234036	TXNP6	4	112.381	89.0857	53.174	47.8927	0.792711	0.900679
ENSG00000182944	EWSR1	22	28.6753	22.7405	31.5494	26.9299	0.793034	0.853579
ENSG00000066422	ZBTB11	3	5.61935	4.45676	6.86887	7.03562	0.79311	1.02428
ENSG00000114062	UBE3A	15	34.7968	27.598	30.09	35.3642	0.793119	1.17528
ENSG00000213830	CFL1P5	5	20.2241	16.0407	13.5599	11.4587	0.793148	0.845043
ENSG00000183354	KIAA2026	9	15.4564	12.2617	10.0217	11.1603	0.793309	1.11361
ENSG00000164741	DLC1	8	12.0455	9.55605	30.4852	27.8699	0.793329	0.914211
ENSG00000235655	H3P6	2	746.839	592.527	606.065	658.391	0.79338	1.08634
ENSG00000180694	TMEM64	8	12.7364	10.1055	8.69063	8.13177	0.793435	0.935694
ENSG00000134283	PPHLN1	12	10.8287	8.59521	10.2044	7.51582	0.793743	0.736527
ENSG00000226912	ISCA2P1	22	9.63947	7.65206	12.6553	6.55829	0.793826	0.518225
ENSG00000237004	ZNRF2P1	7	20.9463	16.6322	26.4422	19.4033	0.79404	0.733801
ENSG00000141644	MBD1	18	8.90641	7.07267	10.1527	9.76377	0.79411	0.961692
ENSG00000213689	TREX1	3	26.2427	20.8408	18.2826	13.2431	0.794156	0.724355
ENSG00000177731	FLII	17	22.1391	17.5838	20.6233	29.4843	0.794242	1.42966
ENSG00000171298	GAA	17	48.0327	38.1543	19.0779	17.8341	0.79434	0.934804
ENSG00000131711	MAP1B	5	125.1	99.3749	55.0421	49.6915	0.794364	0.902791
ENSG00000105866	SP4	7	5.98535	4.75559	7.00951	7.36789	0.794538	1.05113
ENSG00000110422	HIPK3	11	6.45061	5.12638	5.99793	6.13257	0.794712	1.02245
ENSG00000274680	MYO5BP1	9	7.16308	5.69292	8.44608	7.3983	0.794759	0.875945
ENSG00000253677	UBE2HP1	8	123.39	98.0777	77.5114	66.6879	0.794859	0.860362
ENSG00000255529	POLR2M	15	40.8829	32.4975	19.0725	24.7972	0.794892	1.30015
ENSG00000107854	TNKS2	10	13.4021	10.6555	5.07808	5.16931	0.795062	1.01797
ENSG00000086102	NFX1	9	5.89953	4.69245	6.46121	7.20645	0.795394	1.11534
ENSG00000108679	LGALS3BP	17	282.085	224.375	105.558	106.447	0.795416	1.00842
ENSG00000163125	RPRD2	1	7.59047	6.03833	9.30899	9.07006	0.795515	0.974333
ENSG00000144857	BOC	3	54.7198	43.5322	21.2423	19.489	0.795547	0.917462
ENSG00000107362	ABHD17B	9	10.623	8.45794	8.84802	9.10677	0.796191	1.02924
ENSG00000164190	NIPBL	5	11.5185	9.17139	10.5252	12.0395	0.796231	1.14387
ENSG00000120253	NUP43	6	8.59912	6.84788	12.7675	12.6331	0.796347	0.989473
ENSG00000176715	ACSF3	16	12.6899	10.1067	7.3531	6.90635	0.796437	0.939243
ENSG00000129084	PSMA1	11	23.2812	18.542	35.9534	32.26	0.796437	0.897273
ENSG00000173064	HECTD4	12	10.3637	8.25569	9.53514	10.0094	0.796597	1.04974
ENSG00000165699	TSC1	9	11.6408	9.27324	11.1738	11.2064	0.796615	1.00292
ENSG00000124380	SNRNP27	2	22.0253	17.5469	20.0157	19.9797	0.79667	0.998201
ENSG00000160294	MCM3AP	21	15.9883	12.7375	20.0169	22.3159	0.796676	1.11485
ENSG00000166971	AKTIP	16	9.40393	7.49236	9.35304	8.60827	0.796726	0.920371
ENSG00000071575	TRIB2	2	284.599	226.772	117.4	103.565	0.796812	0.882155
ENSG00000175730	BAK1P1	20	8.76798	6.987	8.56767	9.14287	0.796877	1.06714
ENSG00000112592	TBP	6	6.84218	5.45343	9.71665	9.29728	0.797031	0.95684
ENSG00000122515	ZMIZ2	7	13.9719	11.1398	20.4997	19.0713	0.7973	0.930321
ENSG00000171681	ATF7IP	12	32.8984	26.2345	29.6173	28.9065	0.79744	0.976001
ENSG00000197892	KIF13B	8	11.4726	9.14936	5.72102	7.37706	0.797497	1.28947
ENSG00000141646	SMAD4	18	15.0109	11.9731	23.2598	30.5551	0.797627	1.31364
ENSG00000152443	ZNF776	19	13.0073	10.378	16.9505	16.3917	0.79786	0.967033
ENSG00000060069	CTDP1	18	6.18119	4.93215	6.59899	5.65149	0.797929	0.856417
ENSG00000178996	SNX18	5	20.7532	16.5684	10.3639	11.5409	0.798354	1.11357
ENSG00000146574	CCZ1B	7	16.1341	12.8841	9.58026	11.5538	0.798563	1.206
ENSG00000175203	DCTN2	12	23.9776	19.1479	15.5835	17.1458	0.798575	1.10025
ENSG00000170043	TRAPPC1	17	29.1221	23.2602	18.7136	17.417	0.798713	0.930713
ENSG00000225022	UBE2D3P1	20	169.271	135.283	139.172	135.543	0.79921	0.973924
ENSG00000146576	C7orf26	7	23.6887	18.9348	15.2349	20.2705	0.799318	1.33053
ENSG00000147853	AK3	9	41.1893	32.9266	21.0179	27.2904	0.799397	1.29844
ENSG00000171316	CHD7	8	38.0849	30.4538	22.6736	26.1678	0.799629	1.15411
ENSG00000178234	GALNT11	7	41.8885	33.5056	20.7514	22.1466	0.799876	1.06723
ENSG00000163214	DHX57	2	5.77637	4.62179	5.85174	4.59611	0.80012	0.785426
ENSG00000235547	NDUFB11P1	11	24.6801	19.7487	21.985	11.219	0.800187	0.510302
ENSG00000186260	MRTFB	16	15.4632	12.3761	5.63305	5.91083	0.800358	1.04931
ENSG00000198818	SFT2D1	6	9.35839	7.49095	8.7743	9.49989	0.800453	1.08269
ENSG00000255547	RPA2P3	11	8.62592	6.9047	10.6275	12.5401	0.80046	1.17997
ENSG00000213090	SCYL2P1	2	23.3955	18.7274	19.9527	19.9649	0.80047	1.00061
ENSG00000162714	ZNF496	1	11.1755	8.94603	16.491	17.7449	0.800504	1.07604
ENSG00000103855	CD276	15	201.532	161.328	122.504	132.443	0.800508	1.08113
ENSG00000168899	VAMP5	2	22.2818	17.8386	8.61647	10.2191	0.800591	1.186
ENSG00000116141	MARK1	1	10.8075	8.65269	10.4588	11.5555	0.800619	1.10486
ENSG00000198648	STK39	2	15.2028	12.1771	13.6017	17.9094	0.800977	1.3167
ENSG00000130935	NOL11	17	9.00394	7.21223	8.72056	11.3845	0.801008	1.30548
ENSG00000100395	L3MBTL2	22	6.97672	5.58867	9.15344	6.57302	0.801045	0.718093
ENSG00000189079	ARID2	12	6.73712	5.39703	8.55975	7.26182	0.801089	0.848368
ENSG00000134001	EIF2S1	14	25.3532	20.3119	26.0691	30.5557	0.801157	1.1721
ENSG00000214434	NIFKP1	10	9.77362	7.83468	5.81545	7.73861	0.801615	1.3307
ENSG00000116731	PRDM2	1	6.97228	5.58969	13.0053	12.5116	0.801702	0.962039
ENSG00000075275	CELSR1	22	6.57035	5.26817	14.3719	13.5225	0.80181	0.940899
ENSG00000171703	TCEA2	20	26.5667	21.3081	35.3781	34.8873	0.80206	0.986127
ENSG00000234127	TRIM26	6	11.2583	9.03066	14.5997	12.2124	0.802134	0.836483
ENSG00000143384	MCL1	1	98.7275	79.198	86.0608	91.766	0.802188	1.06629
ENSG00000171466	ZNF562	19	9.13622	7.32991	12.1413	11.4079	0.802291	0.939595
ENSG00000091039	OSBPL8	12	29.7642	23.8808	20.4441	26.5	0.802333	1.29622
ENSG00000147457	CHMP7	8	19.9874	16.0367	19.0165	17.7572	0.80234	0.933779
ENSG00000185475	TMEM179B	11	7.66763	6.15365	11.9834	8.91181	0.802549	0.74368
ENSG00000188785	ZNF548	19	6.43046	5.1608	8.93232	7.17914	0.802555	0.803726
ENSG00000134769	DTNA	18	31.5472	25.3232	48.3685	41.2582	0.802708	0.852997
ENSG00000172269	DPAGT1	11	19.0775	15.3138	21.1711	32.3723	0.802715	1.52908
ENSG00000104529	EEF1D	8	40.5151	32.5221	44.7524	49.9742	0.802716	1.11668
ENSG00000179152	TCAIM	3	11.6597	9.36015	6.45128	8.65766	0.802778	1.34201
ENSG00000184451	CCR10	17	7.5864	6.09103	6.48863	6.43885	0.802888	0.992328
ENSG00000258956	COX4I1P1	14	41.4333	33.2667	34.6625	46.2035	0.802898	1.33295
ENSG00000268412	TRMT112P6	2	8.2535	6.62761	15.451	10.0721	0.803006	0.651874
ENSG00000174227	PIGG	4	16.5679	13.3047	20.3618	16.1988	0.803041	0.795549
ENSG00000176624	MEX3C	18	44.2845	35.5703	27.7236	34.8011	0.803222	1.25529
ENSG00000103449	SALL1	16	43.1935	34.7	44.6237	38.1354	0.803362	0.8546
ENSG00000139168	ZCRB1	12	12.2855	9.87385	8.27028	9.27752	0.803699	1.12179
ENSG00000143442	POGZ	1	13.7851	11.0793	21.9815	21.5109	0.803716	0.978591
ENSG00000127603	MACF1	1	46.3377	37.2526	89.0834	75.4743	0.803937	0.847232
ENSG00000134758	RNF138	18	8.81867	7.09073	12.0659	13.3972	0.804059	1.11034
ENSG00000215482	CALM2P3	13	162.211	130.44	126.465	120.238	0.804138	0.950761
ENSG00000011426	ANLN	7	6.5138	5.2381	22.4997	22.6385	0.804154	1.00617
ENSG00000159840	ZYX	7	377.833	303.929	373.538	373.466	0.8044	0.999807
ENSG00000232320	MXRA7P1	2	117.466	94.4978	40.9697	25.899	0.804469	0.63215
ENSG00000205250	E2F4	16	11.4401	9.2057	18.8119	17.4072	0.804687	0.925329
ENSG00000171928	TVP23B	17	11.6448	9.37354	8.84332	8.6925	0.804955	0.982945
ENSG00000124486	USP9X	XY	11.7056	9.42288	9.88543	7.33793	0.804989	0.742298
ENSG00000112658	SRF	6	13.1091	10.5548	12.8864	14.436	0.805151	1.12025
ENSG00000188460	ACTBP11	1	104.964	84.5588	77.1372	76.586	0.805598	0.992854
ENSG00000171223	JUNB	19	94.9268	76.4801	37.0218	40.8519	0.805674	1.10346
ENSG00000231074	HCG18	6	8.24707	6.64552	13.2322	12.6191	0.805804	0.953666
ENSG00000256060	TRAPPC2B	19	12.1154	9.76421	11.8485	12.4875	0.805934	1.05393
ENSG00000100239	PPP6R2	22	8.29634	6.68692	11.6981	14.1501	0.806008	1.20961
ENSG00000010017	RANBP9	6	12.2676	9.88782	9.02757	10.3501	0.806011	1.1465
ENSG00000136935	GOLGA1	9	5.6543	4.55765	5.76825	7.78477	0.80605	1.34959
ENSG00000188483	IER5L	9	29.2913	23.6165	13.0242	15.2675	0.806263	1.17224
ENSG00000116161	CACYBP	1	8.08137	6.51601	11.0642	14.0408	0.8063	1.26903
ENSG00000236287	ZBED5	11	19.7299	15.9136	23.6467	24.7552	0.806573	1.04688
ENSG00000198369	SPRED2	2	32.953	26.5816	18.5319	19.876	0.806652	1.07253
ENSG00000113269	RNF130	5	14.7329	11.8862	9.37342	8.72363	0.806779	0.930677
ENSG00000144791	LIMD1	3	13.5489	10.931	20.6399	21.2727	0.806781	1.03066
ENSG00000117000	RLF	1	6.85197	5.52805	6.35829	6.77641	0.806783	1.06576
ENSG00000188157	AGRN	1	60.0176	48.4236	33.1063	33.0047	0.806823	0.996931
ENSG00000169905	TOR1AIP2	1	12.7762	10.3084	14.7966	15.1371	0.806844	1.02301
ENSG00000080298	RFX3	9	6.94703	5.60681	6.279	6.53749	0.80708	1.04117
ENSG00000074356	NCBP3	17	8.21131	6.62729	6.53665	7.04681	0.807093	1.07805
ENSG00000149231	CCDC82	11	20.8973	16.8688	19.9428	24.5401	0.807224	1.23052
ENSG00000134324	LPIN1	2	17.9432	14.4864	13.5324	11.9969	0.807348	0.886532
ENSG00000168374	ARF4	3	110.538	89.2517	98.9413	103.706	0.80743	1.04816
ENSG00000121057	AKAP1	17	9.68786	7.82453	11.1276	6.64254	0.807663	0.596943
ENSG00000109118	PHF12	17	14.3766	11.6132	18.7105	18.0675	0.807785	0.965634
ENSG00000167969	ECI1	16	5.78306	4.67234	10.2479	11.219	0.807936	1.09476
ENSG00000213760	ATP6V1G2	6	7.11932	5.75229	6.27491	4.06752	0.807983	0.64822
ENSG00000116273	PHF13	1	11.1052	8.97376	6.25298	6.77659	0.808068	1.08374
ENSG00000118432	CNR1	6	85.9088	69.4229	305.517	300.349	0.8081	0.983084
ENSG00000198160	MIER1	1	7.51083	6.07164	8.51854	9.80644	0.808385	1.15119
ENSG00000224126	UBE2SP2	17	28.6666	23.1756	44.0237	38.8402	0.808453	0.882257
ENSG00000247516	MIR4458HG	5	15.0115	12.1377	10.8332	12.0534	0.80856	1.11264
ENSG00000205929	C21orf62	21	38.1166	30.8201	9.80152	11.9829	0.808574	1.22256
ENSG00000257773	ST13P3	12	27.8979	22.5613	22.891	20.6888	0.80871	0.903796
ENSG00000166479	TMX3	18	36.6538	29.6476	35.2393	30.8126	0.808855	0.874382
ENSG00000152904	GGPS1	1	16.8695	13.6477	18.5981	19.3276	0.809016	1.03922
ENSG00000179262	RAD23A	19	35.7633	28.9401	54.3974	52.9177	0.809212	0.972798
ENSG00000134871	COL4A2	13	131.274	106.263	64.9044	55.5648	0.809475	0.856102
ENSG00000114650	SCAP	3	15.1541	12.2717	13.8966	11.5607	0.809794	0.831909
ENSG00000159592	GPBP1L1	1	20.5942	16.6776	19.0738	23.5566	0.80982	1.23502
ENSG00000222036	POTEM	14	10.8799	8.81113	8.04489	8.26818	0.809854	1.02776
ENSG00000099330	OCEL1	19	7.38216	5.97956	3.69001	7.60749	0.810001	2.06164
ENSG00000196922	ZNF252P	8	54.0072	43.751	34.0178	36.2507	0.810096	1.06564
ENSG00000138780	GSTCD	4	8.01673	6.49516	6.44948	9.81737	0.810201	1.5222
ENSG00000171700	RGS19	20	13.5598	10.9876	7.48295	11.1024	0.810307	1.48369
ENSG00000171163	ZNF692	1	9.69862	7.85942	15.9776	14.936	0.810365	0.934809
ENSG00000205730	ITPRIPL2	16	20.9845	17.0087	11.7398	12.6669	0.810536	1.07897
ENSG00000186522	SEPTIN10	2	7.87702	6.38494	8.35594	7.80814	0.810578	0.934442
ENSG00000242732	RTL5	XY	9.23504	7.48599	11.3721	11.6521	0.810607	1.02462
ENSG00000103245	CIAO3	16	8.37094	6.78567	12.6485	16.2463	0.810622	1.28444
ENSG00000058272	PPP1R12A	12	10.0931	8.1875	10.5574	9.19797	0.811198	0.871234
ENSG00000255725	TDGP1	12	23.2481	18.8596	15.7071	17.4474	0.811232	1.1108
ENSG00000094880	CDC23	5	6.75504	5.47997	9.61144	9.93776	0.811242	1.03395
ENSG00000226273	STUB1P1	2	12.4017	10.0615	10.1768	9.36602	0.8113	0.920331
ENSG00000127914	AKAP9	7	11.6236	9.43193	9.199	8.27159	0.811447	0.899184
ENSG00000162493	PDPN	1	54.6938	44.3844	83.6144	78.3245	0.811507	0.936735
ENSG00000187391	MAGI2	7	5.68576	4.61537	6.78839	6.38109	0.811742	0.940001
ENSG00000151612	ZNF827	4	7.22531	5.86642	5.25987	6.75484	0.811926	1.28422
ENSG00000153046	CDYL	6	17.8002	14.4537	17.7084	18.7886	0.811996	1.061
ENSG00000154832	CXXC1	18	5.67595	4.60918	9.37983	16.1717	0.812054	1.72409
ENSG00000174695	TMEM167A	5	50.3797	40.9123	40.9074	35.9374	0.812079	0.878506
ENSG00000198763	MT-ND2	MT	4400.32	3573.46	1581.26	1351.46	0.812091	0.854673
ENSG00000148396	SEC16A	9	19.2502	15.6367	17.3453	15.4295	0.812288	0.889549
ENSG00000136436	CALCOCO2	17	11.0173	8.94937	8.39773	9.92422	0.812302	1.18177
ENSG00000231095	GYG1P3	1	17.3425	14.0884	10.873	7.95808	0.812363	0.731912
ENSG00000173020	GRK2	11	10.0185	8.13961	7.74046	9.08955	0.812458	1.17429
ENSG00000136003	ISCU	12	21.1408	17.18	14.5562	16.5583	0.812647	1.13754
ENSG00000166326	TRIM44	11	9.82032	7.98134	8.26078	11.4747	0.812737	1.38906
ENSG00000157870	PRXL2B	1	20.3524	16.5413	15.2895	15.769	0.812744	1.03136
ENSG00000232187	FTH1P7	13	217.393	176.756	80.7389	74.0086	0.813071	0.916641
ENSG00000151458	ANKRD50	4	11.6489	9.47337	8.41368	10.0033	0.813242	1.18893
ENSG00000110092	CCND1	11	109.351	88.935	40.0732	33.8765	0.813298	0.845365
ENSG00000136527	TRA2B	3	44.6263	36.3094	46.1612	48.1387	0.813632	1.04284
ENSG00000127980	PEX1	7	5.73106	4.66303	8.13289	6.03434	0.813642	0.741967
ENSG00000136156	ITM2B	13	117.514	95.6169	52.6162	57.0854	0.813664	1.08494
ENSG00000134531	EMP1	12	52.007	42.3225	19.5296	13.779	0.813785	0.705544
ENSG00000154813	DPH3	3	22.6207	18.4099	13.0824	14.7672	0.813852	1.12878
ENSG00000204920	ZNF155	19	6.21454	5.05799	9.12026	7.55485	0.813896	0.828359
ENSG00000130255	RPL36	19	14.5645	11.8564	15.3201	18.1013	0.814062	1.18154
ENSG00000228663	PSMD10P1	20	12.1364	9.88087	15.9666	17.4817	0.814152	1.09489
ENSG00000173418	NAA20	20	12.7181	10.3545	13.1019	15.3311	0.814155	1.17014
ENSG00000157259	GATAD1	7	16.1588	13.1558	17.0729	13.3176	0.814157	0.780043
ENSG00000228816	AK3P5	10	20.183	16.4325	14.2001	7.57159	0.814175	0.533207
ENSG00000183955	KMT5A	12	12.012	9.78247	18.9723	10.8987	0.814391	0.574453
ENSG00000197798	FAM118B	11	8.89445	7.24404	7.01302	5.30104	0.814445	0.755885
ENSG00000074054	CLASP1	2	22.4195	18.2596	10.8525	11.0358	0.814452	1.01689
ENSG00000124942	AHNAK	11	17.789	14.4888	5.8911	6.18232	0.814481	1.04943
ENSG00000130175	PRKCSH	19	59.9366	48.8208	61.1889	64.7109	0.814541	1.05756
ENSG00000146834	MEPCE	7	30.4778	24.8321	31.1929	29.9479	0.81476	0.960087
ENSG00000165914	TTC7B	14	14.3994	11.7325	6.34033	6.85879	0.814791	1.08177
ENSG00000115307	AUP1	2	10.3018	8.3948	20.1577	19.2782	0.814887	0.956369
ENSG00000198888	MT-ND1	MT	3871.86	3155.67	1511.91	1247.74	0.815027	0.825274
ENSG00000107140	TESK1	9	19.1493	15.6121	10.1294	11.049	0.815283	1.09079
ENSG00000116903	EXOC8	1	6.40896	5.22521	5.54509	5.75228	0.815298	1.03736
ENSG00000161682	FAM171A2	17	22.1742	18.0794	8.63488	7.81384	0.815335	0.904916
ENSG00000149260	CAPN5	11	30.3641	24.7616	24.3467	23.8521	0.815489	0.979685
ENSG00000104976	SNAPC2	19	11.4772	9.35969	6.96818	11.2093	0.815503	1.60864
ENSG00000125753	VASP	19	14.1036	11.5025	11.4634	9.43714	0.815572	0.823241
ENSG00000139318	DUSP6	12	179.183	146.141	94.4612	104.042	0.815596	1.10143
ENSG00000215347	SLC25A5P1	22	6.18367	5.04352	5.55499	6.50449	0.815619	1.17093
ENSG00000173113	TRMT112	11	7.17621	5.85359	6.98718	5.79565	0.815694	0.829469
ENSG00000166595	CIAO2B	16	7.93056	6.46901	14.6119	12.6555	0.815707	0.866109
ENSG00000176407	KCMF1	2	14.5386	11.8603	12.4906	12.5087	0.81578	1.00145
ENSG00000177042	TMEM80	11	7.65889	6.24949	15.2296	12.6652	0.815979	0.831617
ENSG00000161921	CXCL16	17	22.2536	18.16	8.82648	10.0032	0.816048	1.13332
ENSG00000100697	DICER1	14	7.90126	6.44855	9.10669	9.06891	0.816142	0.995851
ENSG00000120071	KANSL1	17	25.6093	20.901	28.0817	29.4079	0.816149	1.04723
ENSG00000141367	CLTC	17	80.8096	65.9677	63.8569	59.7315	0.816335	0.935396
ENSG00000142453	CARM1	19	11.958	9.76199	14.7542	14.077	0.816356	0.954101
ENSG00000101745	ANKRD12	18	11.1386	9.09718	11.8463	14.2587	0.816726	1.20364
ENSG00000205336	ADGRG1	16	170.481	139.246	281.139	268.281	0.816783	0.954265
ENSG00000213842	SUGT1P2	3	29.3536	23.9761	9.98911	13.1115	0.816803	1.31258
ENSG00000058063	ATP11B	3	6.66951	5.44882	8.72365	7.33838	0.816975	0.841205
ENSG00000240087	RPSAP12	12	8.49693	6.94234	10.6647	10.6226	0.817041	0.996052
ENSG00000136938	ANP32B	9	17.5331	14.3276	14.9116	19.7009	0.817174	1.32118
ENSG00000106479	ZNF862	7	15.1427	12.3752	14.7677	15.2122	0.817239	1.0301
ENSG00000177628	GBA	1	12.2366	10.0004	7.89581	6.58492	0.817253	0.833977
ENSG00000173230	GOLGB1	3	10.6911	8.7375	10.6482	10.2951	0.817269	0.966839
ENSG00000163558	PRKCI	3	8.74076	7.14356	9.09056	8.24745	0.81727	0.907254
ENSG00000133422	MORC2	22	7.78979	6.36974	7.17134	6.70134	0.817704	0.934461
ENSG00000181894	ZNF329	19	12.948	10.5882	10.0325	11.45	0.817748	1.14129
ENSG00000130706	ADRM1	20	8.90111	7.2792	7.79809	6.91658	0.817786	0.886958
ENSG00000127870	RNF6	13	19.2548	15.7474	5.90624	9.04925	0.817843	1.53215
ENSG00000088035	ALG6	1	6.12386	5.00841	5.81892	5.60053	0.817852	0.962469
ENSG00000259461	ANP32BP3	15	18.9706	15.5179	18.3573	16.2826	0.817997	0.886982
ENSG00000231544	RSL24D1P11	18	19.9415	16.3129	13.2241	25.6103	0.818038	1.93664
ENSG00000143878	RHOB	2	241.914	197.902	135.55	157.568	0.818068	1.16243
ENSG00000256464	YWHABP2	11	132.82	108.666	112.495	103.932	0.818145	0.923881
ENSG00000230889	SHC1P1	XY	14.2495	11.6598	4.17946	7.01169	0.81826	1.67765
ENSG00000111252	SH2B3	12	19.6578	16.0855	8.91213	8.14285	0.818276	0.913682
ENSG00000198265	HELZ	17	6.40491	5.24099	5.8658	7.02601	0.818277	1.19779
ENSG00000238076	MRPL48P1	6	12.594	10.3058	12.4621	12.1351	0.81831	0.97376
ENSG00000065883	CDK13	7	20.1079	16.4565	15.675	19.1517	0.81841	1.2218
ENSG00000062194	GPBP1	5	18.2476	14.9415	24.5755	22.2905	0.81882	0.907021
ENSG00000105329	TGFB1	19	14.7932	12.1154	16.1689	17.344	0.818984	1.07268
ENSG00000185115	NSMCE3	15	7.31615	5.99224	6.99289	7.74897	0.819043	1.10812
ENSG00000120885	CLU	8	1923.44	1575.39	1608.11	1626.4	0.819048	1.01137
ENSG00000038382	TRIO	5	44.9422	36.8101	39.1119	33.0222	0.819054	0.844301
ENSG00000229562	ZFYVE9P1	XY	12.2989	10.0752	12.3878	14.7063	0.819195	1.18716
ENSG00000240857	RDH14	2	13.6312	11.1683	16.1013	15.1812	0.819319	0.942856
ENSG00000126790	L3HYPDH	14	15.6449	12.8184	21.1221	22.105	0.819334	1.04653
ENSG00000166579	NDEL1	17	11.0632	9.06914	7.27976	7.98535	0.819757	1.09692
ENSG00000125970	RALY	20	26.2211	21.4982	24.4583	29.5257	0.819882	1.20719
ENSG00000114942	EEF1B2	2	11.1143	9.1126	15.2885	16.2127	0.819899	1.06045
ENSG00000154803	FLCN	17	13.9801	11.465	25.2963	18.5403	0.820094	0.732925
ENSG00000198081	ZBTB14	18	7.6561	6.27904	6.29994	7.46858	0.820136	1.1855
ENSG00000160785	SLC25A44	1	15.9434	13.0776	16.3778	17.1774	0.820252	1.04882
ENSG00000221909	FAM200A	7	10.0573	8.25026	4.5995	7.6601	0.820326	1.66542
ENSG00000127452	FBXL12	19	14.725	12.0793	15.8498	19.6765	0.820326	1.24144
ENSG00000134905	CARS2	13	7.25716	5.95436	7.45515	6.33325	0.820481	0.849513
ENSG00000267319	SELENOKP1	19	28.3622	23.2824	11.9676	14.7525	0.820895	1.2327
ENSG00000165476	REEP3	10	12.0785	9.91613	8.25254	8.91309	0.820974	1.08004
ENSG00000143344	RGL1	1	13.1568	10.8033	7.74744	7.69695	0.821119	0.993483
ENSG00000184007	PTP4A2	1	76.0011	62.4232	76.7401	68.1861	0.821346	0.888533
ENSG00000204628	RACK1	5	267.635	219.845	365.528	350.685	0.821436	0.959393
ENSG00000226766	FABP7P1	1	7.61719	6.25711	7.64241	10.2802	0.821446	1.34515
ENSG00000131378	RFTN1	3	48.5745	39.9054	27.4571	23.8907	0.82153	0.87011
ENSG00000033030	ZCCHC8	12	6.09345	5.00643	7.6304	6.94546	0.821608	0.910235
ENSG00000160213	CSTB	21	38.6336	31.7453	17.2003	21.3908	0.821702	1.24363
ENSG00000135540	NHSL1	6	7.37029	6.0576	15.1151	12.2294	0.821894	0.809085
ENSG00000140988	RPS2	16	41.4414	34.0773	55.732	67.9356	0.822301	1.21897
ENSG00000165915	SLC39A13	11	10.7775	8.86438	12.2227	12.7669	0.822489	1.04452
ENSG00000229129	ACTG1P2	XY	82.7214	68.0449	51.9991	59.1674	0.822579	1.13785
ENSG00000204120	GIGYF2	2	12.3694	10.1758	11.9533	9.96752	0.822659	0.833872
ENSG00000105556	MIER2	19	8.34662	6.86705	10.7407	13.0391	0.822734	1.21399
ENSG00000130702	LAMA5	20	11.676	9.60659	50.6036	52.9497	0.822764	1.04636
ENSG00000047346	FAM214A	15	13.4136	11.0365	11.0478	9.44575	0.822784	0.854989
ENSG00000234558	API5P1	XY	32.4431	26.6945	38.9823	34.6361	0.82281	0.888508
ENSG00000138757	G3BP2	4	57.0407	46.9345	40.0339	48.9894	0.822825	1.2237
ENSG00000131149	GSE1	16	24.7148	20.338	16.4645	11.7638	0.822908	0.714495
ENSG00000099821	POLRMT	19	6.79685	5.5934	11.9341	11.1839	0.82294	0.937138
ENSG00000127419	TMEM175	4	12.8528	10.5777	9.86941	8.92727	0.822988	0.904539
ENSG00000135093	USP30	12	10.8599	8.93822	6.17826	6.66535	0.823048	1.07884
ENSG00000149600	COMMD7	20	21.0385	17.3159	17.9202	18.0336	0.823058	1.00633
ENSG00000171490	RSL1D1	16	14.8247	12.2025	13.4858	14.4128	0.82312	1.06874
ENSG00000141543	EIF4A3	17	37.6004	30.9519	27.7701	26.6105	0.82318	0.958243
ENSG00000182446	NPLOC4	17	20.916	17.2183	22.3779	25.49	0.823212	1.13907
ENSG00000065054	SLC9A3R2	16	5.79449	4.77037	8.96902	7.78954	0.82326	0.868494
ENSG00000198695	MT-ND6	MT	2534.54	2086.94	1535.06	1219.08	0.8234	0.794158
ENSG00000134297	PLEKHA8P1	12	7.85416	6.46725	9.04279	10.264	0.823417	1.13505
ENSG00000136718	IMP4	2	10.6043	8.73424	12.3774	12.643	0.823651	1.02146
ENSG00000198646	NCOA6	20	16.5859	13.6611	12.9005	11.1173	0.823657	0.861773
ENSG00000170949	ZNF160	19	14.7646	12.1617	17.0576	16.0838	0.823707	0.942911
ENSG00000169084	DHRSX	XY	9.49276	7.82046	9.23817	12.504	0.823834	1.35351
ENSG00000011451	WIZ	19	36.3509	29.9475	32.6405	36.0233	0.823845	1.10364
ENSG00000228051	WBP11P3	XY	18.2372	15.0292	14.1301	13.6902	0.824096	0.968868
ENSG00000108256	NUFIP2	17	17.6297	14.5316	18.95	21.4771	0.824268	1.13336
ENSG00000166963	MAP1A	15	49.3108	40.6471	20.9081	20.9677	0.824304	1.00285
ENSG00000124209	RAB22A	20	7.73332	6.3749	8.21851	7.18445	0.824342	0.874179
ENSG00000175906	ARL4D	17	6.4382	5.30763	6.09063	7.83521	0.824397	1.28644
ENSG00000158615	PPP1R15B	1	19.5595	16.1249	17.9081	18.7043	0.824402	1.04446
ENSG00000163638	ADAMTS9	3	13.4815	11.1158	8.94623	9.12261	0.824522	1.01972
ENSG00000072864	NDE1	16	12.0013	9.89852	14.979	16.1708	0.824787	1.07956
ENSG00000255749	GNAI2P1	12	198.09	163.396	113.788	105.297	0.824857	0.925379
ENSG00000117408	IPO13	1	13.8972	11.4664	11.9004	10.8441	0.825087	0.911238
ENSG00000104472	CHRAC1	8	11.7565	9.70051	11.6689	10.1704	0.825119	0.871582
ENSG00000092421	SEMA6A	5	64.2997	53.0581	65.1937	62.0941	0.825169	0.952456
ENSG00000063241	ISOC2	19	8.74325	7.21492	7.87912	11.3038	0.825199	1.43465
ENSG00000163848	ZNF148	3	14.1804	11.7025	13.0553	15.3946	0.825259	1.17918
ENSG00000187605	TET3	2	7.45143	6.14961	7.63051	6.77244	0.825293	0.887547
ENSG00000258186	SLC7A5P2	16	7.71704	6.37026	3.48127	11.948	0.82548	3.43208
ENSG00000204371	EHMT2	6	12.7118	10.4936	17.5668	16.409	0.825501	0.934092
ENSG00000213693	SEC14L1P1	11	40.6761	33.5836	26.0174	25.9635	0.825635	0.997928
ENSG00000101210	EEF1A2	20	60.7709	50.1773	8.51446	7.07972	0.82568	0.831494
ENSG00000167173	C15orf39	15	8.25213	6.81385	7.71428	7.16102	0.825708	0.928281
ENSG00000103335	PIEZO1	16	24.1664	19.9592	20.6818	13.3236	0.825907	0.644219
ENSG00000081665	ZNF506	19	14.5742	12.0384	10.6458	10.2931	0.826008	0.96687
ENSG00000070018	LRP6	12	9.49151	7.84188	6.0052	4.70852	0.826199	0.784074
ENSG00000100324	TAB1	22	15.5936	12.8839	14.307	12.9013	0.82623	0.901747
ENSG00000141576	RNF157	17	15.302	12.6434	13.6123	15.033	0.826258	1.10437
ENSG00000205579	DYNLL1P1	14	58.1577	48.0727	30.3162	64.5752	0.826592	2.13006
ENSG00000169756	LIMS1	2	20.7953	17.1893	11.7449	11.5614	0.826595	0.984376
ENSG00000196182	STK40	1	22.9332	18.9591	23.5352	22.9835	0.82671	0.976559
ENSG00000101955	SRPX	XY	26.7931	22.1587	44.4074	41.6443	0.82703	0.937778
ENSG00000210082	MT-RNR2	MT-rRNA	8017.94	6631.66	4125.48	4080.92	0.827103	0.989199
ENSG00000099331	MYO9B	19	29.7102	24.5751	57.2938	59.4974	0.82716	1.03846
ENSG00000237064	EIF3IP1	7	10.1997	8.43679	17.6367	14.2743	0.827161	0.809352
ENSG00000177311	ZBTB38	3	26.2569	21.7209	11.1758	11.9053	0.827245	1.06527
ENSG00000229359	PIN1P1	1	208.502	172.594	279.415	264.917	0.827781	0.948113
ENSG00000130254	SAFB2	19	10.679	8.84004	16.7727	22.1144	0.827797	1.31848
ENSG00000204434	POTEKP	2	47.2306	39.1048	34.9458	35.0033	0.827955	1.00165
ENSG00000213089	PDCL3P5	6	24.7854	20.5226	19.0387	22.4479	0.828012	1.17907
ENSG00000227372	TP73-AS1	1	16.9822	14.0623	15.9602	15.6217	0.828061	0.978791
ENSG00000259022	DNAJC8P1	14	11.2012	9.27866	7.13125	18.2557	0.828363	2.55996
ENSG00000149179	C11orf49	11	11.875	9.83683	16.878	13.3927	0.828365	0.7935
ENSG00000221923	ZNF880	19	10.943	9.06517	14.6495	15.1116	0.828399	1.03154
ENSG00000213096	ZNF254	19	9.77495	8.09792	17.141	15.3041	0.828436	0.892836
ENSG00000214549	SDHCP2	10	9.37776	7.77068	5.65555	8.77205	0.828629	1.55105
ENSG00000169981	ZNF35	3	7.02205	5.81869	7.84837	10.0079	0.828631	1.27516
ENSG00000111642	CHD4	12	62.3983	51.7116	51.5157	46.1766	0.828734	0.89636
ENSG00000151806	GUF1	4	16.6071	13.7645	14.0393	11.8013	0.828832	0.84059
ENSG00000070423	RNF126	19	9.73428	8.06818	12.4922	17.9645	0.828842	1.43806
ENSG00000060237	WNK1	12	36.7184	30.4357	30.7853	32.8524	0.828895	1.06715
ENSG00000232434	AJM1	9	13.5146	11.2043	7.80869	8.67859	0.829052	1.1114
ENSG00000196914	ARHGEF12	11	15.4943	12.8456	19.702	17.9463	0.829053	0.910887
ENSG00000109790	KLHL5	4	8.14379	6.75299	6.79114	7.43711	0.82922	1.09512
ENSG00000115520	COQ10B	2	14.8246	12.2952	8.17674	9.1172	0.829378	1.11502
ENSG00000186814	ZSCAN30	18	11.9699	9.92842	17.4481	16.5758	0.829449	0.950006
ENSG00000168795	ZBTB5	9	8.24697	6.84136	9.44787	9.21811	0.82956	0.975681
ENSG00000119401	TRIM32	9	12.4245	10.3072	7.7296	9.11144	0.829587	1.17877
ENSG00000213871	TAF9BP1	3	27.7208	23.003	33.696	33.0783	0.82981	0.981668
ENSG00000160226	CFAP410	21	10.7462	8.9192	12.698	11.0751	0.829986	0.872192
ENSG00000116560	SFPQ	1	76.1353	63.1958	115.435	106.477	0.830046	0.922398
ENSG00000235720	GABPAP	7	19.1849	15.9295	21.4427	20.9762	0.830314	0.978244
ENSG00000164631	ZNF12	7	16.3027	13.5364	13.0249	16.1195	0.830316	1.23759
ENSG00000136870	ZNF189	9	14.2088	11.7986	11.6676	14.1887	0.830373	1.21608
ENSG00000087074	PPP1R15A	19	98.9099	82.1434	27.3518	27.8517	0.830487	1.01828
ENSG00000198837	DENND4B	1	8.88675	7.38074	25.0711	23.8729	0.830533	0.952208
ENSG00000267185	PTP4A2P1	17	79.3006	65.8641	83.3705	72.2637	0.830562	0.866778
ENSG00000226608	FTLP3	20	1172.9	974.486	656.092	631.245	0.830835	0.962129
ENSG00000185920	PTCH1	9	15.8189	13.1433	10.873	8.35175	0.830861	0.768118
ENSG00000132466	ANKRD17	4	9.23815	7.67587	9.62478	10.8294	0.830888	1.12516
ENSG00000168569	TMEM223	11	7.71433	6.41035	10.828	14.2951	0.830967	1.3202
ENSG00000105778	AVL9	7	19.3039	16.041	21.4426	19.1516	0.830972	0.893157
ENSG00000070404	FSTL3	19	10.5584	8.77396	7.93273	9.22866	0.830993	1.16336
ENSG00000139370	SLC15A4	12	6.97849	5.80015	7.50174	6.52645	0.831147	0.869991
ENSG00000126768	TIMM17B	XY	13.3131	11.0719	6.84806	8.58893	0.831655	1.25421
ENSG00000257675	BTBD10P1	12	19.3612	16.1027	18.5567	21.8118	0.831699	1.17541
ENSG00000152455	SUV39H2	10	6.47056	5.38339	8.68495	6.21978	0.831982	0.716156
ENSG00000120314	WDR55	5	8.557	7.11945	8.5163	8.17441	0.832003	0.959855
ENSG00000105323	HNRNPUL1	19	57.873	48.1524	49.692	52.081	0.832036	1.04808
ENSG00000081913	PHLPP1	18	9.89777	8.23595	8.25124	8.75895	0.832102	1.06153
ENSG00000106392	C1GALT1	7	8.88587	7.39436	7.5845	9.6147	0.832148	1.26768
ENSG00000134265	NAPG	18	7.50279	6.24424	5.95431	8.43746	0.832256	1.41703
ENSG00000169230	PRELID1	5	12.8262	10.6753	15.1731	17.537	0.832304	1.1558
ENSG00000120533	ENY2	8	9.4975	7.90506	6.89253	5.97424	0.832331	0.86677
ENSG00000086758	HUWE1	XY	10.7237	8.92629	11.5918	10.2087	0.832389	0.880683
ENSG00000213839	TMX2P1	9	74.7279	62.2049	84.9096	82.6674	0.832419	0.973593
ENSG00000084090	STARD7	2	94.4721	78.6433	67.4043	81.1423	0.83245	1.20381
ENSG00000109501	WFS1	4	16.7697	13.9624	8.03996	7.16291	0.832597	0.890914
ENSG00000163605	PPP4R2	3	22.8316	19.0099	12.1558	10.5718	0.832614	0.869692
ENSG00000109089	CDR2L	17	14.1087	11.7476	7.25061	7.88886	0.832649	1.08803
ENSG00000163251	FZD5	2	9.94263	8.27957	7.07175	7.04417	0.832734	0.9961
ENSG00000108298	RPL19	17	7.9545	6.6246	7.53984	10.9162	0.832812	1.4478
ENSG00000127463	EMC1	1	17.7968	14.8219	18.6108	17.11	0.832841	0.919359
ENSG00000172733	PURG	8	5.90113	4.91545	6.56625	8.32215	0.832968	1.26741
ENSG00000103326	CAPN15	16	16.2334	13.5241	34.6187	27.2827	0.833103	0.788091
ENSG00000228451	SDAD1P1	8	8.04326	6.70107	6.69248	7.24741	0.833129	1.08292
ENSG00000231841	FAM192BP	4	59.7651	49.797	60.7607	55.6341	0.833212	0.915626
ENSG00000116199	FAM20B	1	13.1118	10.9257	13.9495	17.4687	0.833272	1.25228
ENSG00000136463	TACO1	17	9.27715	7.73217	8.67862	9.32891	0.833464	1.07493
ENSG00000172081	MOB3A	19	18.4389	15.3686	16.6552	19.0384	0.833488	1.14309
ENSG00000173706	HEG1	3	18.3159	15.2672	22.3346	18.8564	0.833549	0.844269
ENSG00000131669	NINJ1	9	40.4511	33.7225	13.3642	18.6752	0.833661	1.39741
ENSG00000151320	AKAP6	14	7.75178	6.4624	7.14746	4.17787	0.833667	0.584525
ENSG00000177105	RHOG	11	21.696	18.0875	16.9045	23.361	0.833679	1.38194
ENSG00000229419	RALGAPA1P1	9	12.3075	10.2606	9.11654	9.07349	0.833687	0.995278
ENSG00000168906	MAT2A	2	48.3906	40.3448	68.3705	65.5724	0.833732	0.959074
ENSG00000112769	LAMA4	6	29.0782	24.2506	31.2949	38.0433	0.833979	1.21564
ENSG00000166912	MTMR10	15	12.3128	10.2701	9.32004	8.72279	0.834099	0.935918
ENSG00000164111	ANXA5	4	36.1001	30.1129	39.8842	42.8693	0.83415	1.07484
ENSG00000187555	USP7	16	7.75457	6.46913	8.33853	7.07569	0.834235	0.848554
ENSG00000173011	TADA2B	4	15.399	12.8464	11.6137	12.0551	0.834236	1.03801
ENSG00000117682	DHDDS	1	10.7016	8.9293	12.4155	12.5724	0.834389	1.01264
ENSG00000197976	AKAP17A	XY	11.0231	9.19854	14.662	13.4133	0.834479	0.914834
ENSG00000249936	RAC1P2	4	419.769	350.313	239.112	217.597	0.834538	0.910021
ENSG00000216819	TUBB2BP1	6	17.8704	14.915	18.3603	14.1868	0.83462	0.772689
ENSG00000109736	MFSD10	4	14.5274	12.1262	12.2391	15.42	0.834712	1.2599
ENSG00000076108	BAZ2A	12	14.5457	12.1421	16.4785	16.4817	0.834755	1.00019
ENSG00000167962	ZNF598	16	9.44814	7.88702	14.0392	15.212	0.83477	1.08354
ENSG00000151914	DST	6	54.7414	45.701	103.145	97.2399	0.834853	0.94275
ENSG00000227018	IL6STP1	17	47.5282	39.682	27.8574	33.1193	0.834915	1.18889
ENSG00000165494	PCF11	11	17.5023	14.6134	27.0994	28.6884	0.834942	1.05864
ENSG00000172262	ZNF131	5	12.1433	10.1399	16.4164	17.0923	0.83502	1.04117
ENSG00000136158	SPRY2	13	145.997	121.914	42.2799	40.4748	0.835045	0.957306
ENSG00000055609	KMT2C	7	14.3801	12.0086	14.723	12.8637	0.835085	0.873715
ENSG00000147123	NDUFB11	XY	30.0235	25.0724	24.8784	27.6323	0.835093	1.11069
ENSG00000123505	AMD1	6	20.3395	16.9924	20.3714	20.9681	0.835438	1.02929
ENSG00000109846	CRYAB	11	82.7139	69.1145	159.772	168.916	0.835585	1.05723
ENSG00000135778	NTPCR	1	11.6752	9.75835	7.86845	7.92327	0.835819	1.00697
ENSG00000112305	SMAP1	6	7.56073	6.31961	5.44047	6.5051	0.835847	1.19569
ENSG00000181852	RNF41	12	15.9264	13.3124	11.11	17.0951	0.83587	1.53871
ENSG00000187079	TEAD1	11	19.9724	16.6958	33.495	27.4224	0.835944	0.818701
ENSG00000163947	ARHGEF3	3	10.5358	8.80892	8.89442	11.0494	0.836094	1.24228
ENSG00000158290	CUL4B	XY	26.8777	22.4731	19.4548	24.495	0.836124	1.25907
ENSG00000080802	CNOT4	7	7.50145	6.2725	7.81961	8.49879	0.836172	1.08686
ENSG00000129245	FXR2	17	20.3981	17.0571	17.6915	12.7336	0.83621	0.719758
ENSG00000213516	RBMXL1	1	17.578	14.6997	26.3997	20.9254	0.836256	0.792638
ENSG00000198040	ZNF84	12	21.554	18.0264	25.7274	24.5899	0.836337	0.955786
ENSG00000198841	KTI12	1	8.92316	7.46482	8.99158	9.21978	0.836567	1.02538
ENSG00000107223	EDF1	9	10.0715	8.4258	7.53079	11.9335	0.836598	1.58463
ENSG00000196235	SUPT5H	19	17.3244	14.4948	23.6803	22.413	0.83667	0.946483
ENSG00000196428	TSC22D2	3	7.29534	6.10427	7.15804	7.47344	0.836736	1.04406
ENSG00000168818	STX18	4	6.40634	5.36086	6.74627	6.49414	0.836805	0.962627
ENSG00000241478	HSPA8P9	3	81.3503	68.086	79.3545	77.9658	0.836948	0.9825
ENSG00000251032	CUL1P1	5	16.1888	13.5508	10.5328	10.0283	0.837048	0.952102
ENSG00000088766	CRLS1	20	10.4585	8.7546	12.2242	16.3071	0.83708	1.334
ENSG00000235920	THRAP3P3	7	16.7013	13.9809	14.7849	11.5516	0.837114	0.781311
ENSG00000129657	SEC14L1	17	29.1764	24.4313	17.6603	15.7623	0.837365	0.892527
ENSG00000244754	N4BP2L2	13	25.8526	21.6492	13.7055	15.8279	0.837409	1.15486
ENSG00000182986	ZNF320	19	13.8641	11.6135	9.47454	10.7541	0.837667	1.13505
ENSG00000135686	KLHL36	16	11.0829	9.28406	7.91999	7.90709	0.837692	0.998371
ENSG00000165775	FUNDC2	XY	24.004	20.1108	16.0878	17.4729	0.83781	1.0861
ENSG00000109113	RAB34	17	25.5007	21.3648	39.4873	35.9557	0.837812	0.910564
ENSG00000242457	RBBP4P2	3	7.2064	6.03924	8.28309	9.66872	0.838038	1.16728
ENSG00000129925	PGAP6	16	15.1516	12.6979	13.17	15.6602	0.838057	1.18908
ENSG00000198060	MARCHF5	10	19.8249	16.6148	7.45719	7.17497	0.838077	0.962155
ENSG00000133313	CNDP2	18	30.3714	25.4567	50.2253	46.6023	0.83818	0.927865
ENSG00000228057	SEC63P1	1	37.2828	31.2522	42.943	37.6185	0.838247	0.87601
ENSG00000120784	ZFP30	19	11.539	9.67591	19.3851	20.2233	0.83854	1.04324
ENSG00000136936	XPA	9	7.47587	6.26901	4.70331	8.37591	0.838566	1.78085
ENSG00000078804	TP53INP2	20	13.9765	11.7203	12.7096	12.4841	0.838572	0.982258
ENSG00000120948	TARDBP	1	37.475	31.4268	44.1823	41.9664	0.838607	0.949846
ENSG00000184500	PROS1	3	21.0589	17.6689	9.752	10.281	0.839023	1.05425
ENSG00000174891	RSRC1	3	10.1441	8.51144	6.36843	5.82331	0.839053	0.914403
ENSG00000145780	FEM1C	5	13.8217	11.5975	14.7436	14.2637	0.839079	0.96745
ENSG00000157764	BRAF	7	5.90399	4.95432	5.91027	5.50823	0.839148	0.931976
ENSG00000108883	EFTUD2	17	6.37772	5.35308	10.8502	11.0855	0.839341	1.02169
ENSG00000148384	INPP5E	9	11.5449	9.69109	12.177	12.6852	0.839426	1.04173
ENSG00000197343	ZNF655	7	32.5455	27.3267	36.6836	35.6961	0.839646	0.973081
ENSG00000182195	LDOC1	XY	12.6315	10.6071	6.23288	6.20058	0.839734	0.994818
ENSG00000100099	HPS4	22	14.1803	11.9135	13.1351	11.3948	0.840144	0.867508
ENSG00000221866	PLXNA4	7	39.3292	33.0427	10.4809	10.5411	0.840157	1.00574
ENSG00000037637	FBXO42	1	8.07715	6.78646	8.97736	9.71068	0.840205	1.08169
ENSG00000226544	RPL7P22	5	9.71842	8.16681	9.46239	10.8779	0.840343	1.14959
ENSG00000160445	ZER1	9	9.53446	8.01388	5.22623	5.42904	0.840517	1.03881
ENSG00000068650	ATP11A	13	21.388	17.9779	8.58539	7.21721	0.84056	0.840639
ENSG00000156273	BACH1	21	17.0162	14.3039	13.22	13.5859	0.840605	1.02768
ENSG00000273542	H4C12	6	8.37859	7.04354	4.73337	5.58223	0.840659	1.17934
ENSG00000072110	ACTN1	14	14.1959	11.9374	17.3802	13.8777	0.840905	0.798478
ENSG00000077454	LRCH4	7	8.82661	7.42278	12.5115	11.4842	0.840955	0.917892
ENSG00000197329	PELI1	2	15.5405	13.0691	10.4899	6.66006	0.84097	0.634902
ENSG00000138231	DBR1	3	6.78471	5.70603	5.30067	6.13285	0.841013	1.157
ENSG00000157890	MEGF11	15	33.2316	27.949	4.43894	6.03509	0.841037	1.35958
ENSG00000185627	PSMD13	11	6.70774	5.64216	9.46444	12.3051	0.841142	1.30014
ENSG00000107290	SETX	9	14.0165	11.7911	10.087	10.899	0.84123	1.0805
ENSG00000139546	TARBP2	12	10.3855	8.73694	14.0806	16.5328	0.841263	1.17415
ENSG00000223650	UHRF2P1	XY	6.38182	5.37018	10.6224	10.0475	0.841481	0.945879
ENSG00000169733	RFNG	17	13.763	11.5824	14.5439	13.7963	0.841561	0.948597
ENSG00000130779	CLIP1	12	20.0437	16.8681	12.5752	12.5672	0.841566	0.999364
ENSG00000146950	SHROOM2	XY	23.0114	19.3668	22.8336	20.0032	0.841618	0.876042
ENSG00000170606	HSPA4	5	16.9679	14.2808	8.78583	11.7606	0.841636	1.33859
ENSG00000171476	HOPX	4	44.7773	37.6891	74.2706	70.6939	0.841701	0.951842
ENSG00000254759	NAP1L1P1	11	101.927	85.8096	87.8224	89.8835	0.841873	1.02347
ENSG00000143740	SNAP47	1	20.769	17.4863	18.2721	18.5752	0.841942	1.01659
ENSG00000278540	ACACA	17	23.3302	19.6429	16.7822	15.7739	0.841952	0.939918
ENSG00000230581	ACTG1P14	9	73.3891	61.7943	52.0591	53.4093	0.842009	1.02594
ENSG00000122482	ZNF644	1	21.2045	17.8586	27.289	27.9711	0.842208	1.025
ENSG00000139436	GIT2	12	9.3911	7.91053	6.95741	8.43237	0.842343	1.212
ENSG00000100426	ZBED4	22	12.3156	10.3746	7.93735	8.4316	0.842395	1.06227
ENSG00000237765	FAM200B	4	19.9163	16.7777	12.8864	16.4396	0.84241	1.27573
ENSG00000110880	CORO1C	12	86.437	72.8242	37.7707	37.3852	0.842512	0.989794
ENSG00000121966	CXCR4	2	7.74394	6.52641	39.2987	36.4039	0.842776	0.926339
ENSG00000127527	EPS15L1	19	15.014	12.6536	21.2362	17.9695	0.842787	0.846173
ENSG00000116698	SMG7	1	9.7316	8.2037	9.97872	10.1364	0.842996	1.0158
ENSG00000168612	ZSWIM1	20	5.59655	4.718	9.40265	7.65231	0.843019	0.813846
ENSG00000041982	TNC	9	166.503	140.387	118.511	119.11	0.84315	1.00505
ENSG00000135372	NAT10	11	5.4279	4.57741	7.49773	5.93118	0.843311	0.791063
ENSG00000047648	ARHGAP6	XY	11.1711	9.42151	5.91341	7.32805	0.843382	1.23923
ENSG00000066135	KDM4A	1	10.9128	9.20472	7.13114	7.64645	0.843479	1.07226
ENSG00000126003	PLAGL2	20	7.35023	6.19991	10.5919	9.73023	0.843499	0.918648
ENSG00000161021	MAML1	5	11.3717	9.59249	15.9708	15.9122	0.843541	0.996331
ENSG00000168395	ING5	2	9.99408	8.43192	15.334	14.6628	0.843691	0.956228
ENSG00000213246	SUPT4H1	17	17.0155	14.3641	15.4279	16.9953	0.844177	1.1016
ENSG00000112996	MRPS30	5	12.2315	10.3265	20.8552	19.8099	0.844255	0.949878
ENSG00000275832	ARHGAP23	17	12.7669	10.779	8.54166	7.74013	0.844293	0.906162
ENSG00000225355	ARL6IP1P2	10	113.024	95.4316	82.3943	94.2337	0.844348	1.14369
ENSG00000161547	SRSF2	17	129.838	109.659	201.968	194.609	0.844583	0.963564
ENSG00000170525	PFKFB3	10	9.14038	7.72038	9.0294	8.53623	0.844645	0.945382
ENSG00000158480	SPATA2	20	6.85329	5.78919	5.64573	6.48844	0.844732	1.14927
ENSG00000188997	KCTD21	11	9.6953	8.19229	9.85699	10.335	0.844975	1.04849
ENSG00000232239	RBPJP5	9	11.6575	9.85085	8.21349	7.4931	0.845023	0.912292
ENSG00000185129	PURA	5	9.19101	7.76762	12.9848	13.1066	0.845132	1.00938
ENSG00000139641	ESYT1	12	17.6798	14.9464	14.3565	10.1406	0.845394	0.706342
ENSG00000011198	ABHD5	3	7.07065	5.97833	6.58647	10.4639	0.845513	1.5887
ENSG00000166529	ZSCAN21	7	12.738	10.7716	12.0118	11.012	0.845627	0.916765
ENSG00000162736	NCSTN	1	44.0809	37.2784	45.281	46.1565	0.845681	1.01933
ENSG00000167797	CDK2AP2	11	15.4638	13.0798	7.27721	11.4351	0.845833	1.57136
ENSG00000130713	EXOSC2	9	6.65384	5.62813	12.213	11.7845	0.845847	0.964914
ENSG00000167461	RAB8A	19	14.531	12.2912	16.7749	17.0651	0.845861	1.0173
ENSG00000118762	PKD2	4	9.22552	7.80497	4.88845	6.35543	0.84602	1.30009
ENSG00000224668	IPO8P1	1	23.7469	20.0917	38.7193	36.4097	0.846077	0.94035
ENSG00000159082	SYNJ1	21	7.6653	6.48716	5.00553	5.26095	0.846302	1.05103
ENSG00000109189	USP46	4	18.4285	15.5964	9.52818	8.43065	0.84632	0.884812
ENSG00000143294	PRCC	1	39.5487	33.4726	40.5704	37.343	0.846364	0.920449
ENSG00000253173	H2AZP2	8	212.956	180.241	350.421	383.301	0.846377	1.09383
ENSG00000232267	ACTR3P2	XY	100.019	84.6672	68.6807	86.1755	0.846511	1.25473
ENSG00000176165	FOXG1	14	67.0943	56.7967	76.9537	71.4302	0.84652	0.928223
ENSG00000115540	MOB4	2	12.0093	10.1666	7.82185	9.31906	0.846561	1.19141
ENSG00000129933	MAU2	19	16.2534	13.7599	28.8461	28.0724	0.846586	0.973178
ENSG00000138449	SLC40A1	2	11.0201	9.33232	7.66	9.68926	0.846845	1.26492
ENSG00000274211	SOCS7	17	10.4699	8.86686	7.57166	8.57759	0.846891	1.13285
ENSG00000113758	DBN1	5	64.2952	54.4661	43.8178	47.5723	0.847125	1.08568
ENSG00000103932	RPAP1	15	10.0829	8.54157	12.0283	10.6217	0.847134	0.883059
ENSG00000092096	SLC22A17	14	55.2158	46.7753	28.1005	27.4608	0.847136	0.977235
ENSG00000050405	LIMA1	12	168.038	142.352	72.6567	68.7227	0.847142	0.945855
ENSG00000140396	NCOA2	8	10.5578	8.94435	7.00473	6.0232	0.847179	0.859876
ENSG00000143756	FBXO28	1	9.30504	7.88364	9.97108	12.0974	0.847244	1.21325
ENSG00000109971	HSPA8	11	294.183	249.266	278.988	301.17	0.847316	1.07951
ENSG00000132591	ERAL1	17	12.3366	10.4531	21.7981	17.8054	0.847324	0.816833
ENSG00000082701	GSK3B	3	59.6058	50.5123	50.8638	48.7056	0.847439	0.957569
ENSG00000171735	CAMTA1	1	12.9745	10.9954	8.71162	3.60794	0.847462	0.414153
ENSG00000162076	FLYWCH2	16	7.49763	6.35477	7.5013	10.3869	0.84757	1.38468
ENSG00000063601	MTMR1	XY	5.80053	4.91663	8.25236	8.15	0.847617	0.987596
ENSG00000078902	TOLLIP	11	36.3942	30.8527	28.6141	28.9512	0.847737	1.01178
ENSG00000160216	AGPAT3	21	36.5181	30.96	28.5195	29.2302	0.847799	1.02492
ENSG00000147526	TACC1	8	36.6156	31.0428	22.9157	21.4936	0.847803	0.937942
ENSG00000129158	SERGEF	11	16.0636	13.6208	16.3069	16.9745	0.847929	1.04094
ENSG00000161533	ACOX1	17	11.1995	9.49752	7.01383	11.3478	0.848031	1.61792
ENSG00000103042	SLC38A7	16	12.3749	10.4954	8.15192	8.71886	0.84812	1.06955
ENSG00000136802	LRRC8A	9	59.5337	50.4922	36.5536	37.5929	0.848128	1.02843
ENSG00000131788	PIAS3	1	7.82609	6.63811	12.4866	12.4913	0.848203	1.00038
ENSG00000085274	MYNN	3	5.75798	4.88394	6.14156	6.54657	0.848204	1.06595
ENSG00000101181	MTG2	20	18.5181	15.7093	22.6671	25.7552	0.848321	1.13624
ENSG00000117523	PRRC2C	1	10.4446	8.86079	15.3916	14.2736	0.848361	0.927363
ENSG00000177683	THAP5	7	23.1124	19.608	17.106	16.538	0.848376	0.966795
ENSG00000161526	SAP30BP	17	29.9401	25.4008	28.1593	27.0674	0.848387	0.961224
ENSG00000158941	CCAR2	8	23.5297	19.9765	26.6481	25.7745	0.848991	0.967217
ENSG00000229670	PKP4P1	2	14.5051	12.3162	9.27412	9.45244	0.849094	1.01923
ENSG00000164442	CITED2	6	14.0975	11.9718	8.05643	9.14575	0.849214	1.13521
ENSG00000143190	POU2F1	1	6.53691	5.55135	7.19089	7.00935	0.849232	0.974754
ENSG00000108826	MRPL27	17	23.378	19.8537	15.7319	23.4662	0.849247	1.49163
ENSG00000177830	CHID1	11	6.13404	5.20959	5.16334	6.70568	0.849292	1.29871
ENSG00000143195	ILDR2	1	36.6871	31.1644	40.1749	30.7214	0.849465	0.764691
ENSG00000221823	PPP3R1	2	31.6574	26.8919	21.8147	20.7546	0.849466	0.951404
ENSG00000142227	EMP3	19	15.1457	12.8666	12.2201	10.8592	0.849522	0.888634
ENSG00000170365	SMAD1	4	59.4843	50.537	50.6085	51.5032	0.849586	1.01768
ENSG00000198836	OPA1	3	21.2257	18.0348	15.9346	14.3046	0.849668	0.897707
ENSG00000175741	RWDD4P2	7	22.2012	18.8644	18.4199	18.8045	0.849702	1.02088
ENSG00000223361	FTH1P10	5	604.917	514.041	203.89	235.309	0.849771	1.1541
ENSG00000100219	XBP1	22	17.2245	14.6378	12.354	13.8476	0.849824	1.1209
ENSG00000229465	ACTG1P11	XY	87.6847	74.5185	61.3486	58.5517	0.849846	0.95441
ENSG00000110075	PPP6R3	11	20.6365	17.5381	18.7188	20.6141	0.849858	1.10125
ENSG00000109814	UGDH	4	6.68988	5.68624	7.26847	5.26721	0.849976	0.724666
ENSG00000167470	MIDN	19	50.8795	43.25	55.9019	55.9148	0.850048	1.00023
ENSG00000225099	ATP6V1E1P1	1	124.045	105.447	67.858	74.334	0.850071	1.09543
ENSG00000179611	DGKZP1	13	37.2628	31.6762	45.7714	43.3938	0.850076	0.948055
ENSG00000167106	FAM102A	9	16.4727	14.0038	13.5363	11.5869	0.850122	0.855987
ENSG00000197021	EOLA2	XY	14.5325	12.3548	14.7211	13.3893	0.85015	0.909531
ENSG00000184384	MAML2	11	21.5328	18.3111	18.0545	17.4576	0.850382	0.966939
ENSG00000240135	PSMD12P1	3	32.517	27.6584	34.3454	38.9182	0.850583	1.13314
ENSG00000125863	MKKS	20	11.4194	9.71679	16.9507	18.8323	0.850902	1.111
ENSG00000147180	ZNF711	XY	7.02541	5.97831	10.6786	10.3279	0.850955	0.967159
ENSG00000067334	DNTTIP2	1	21.9772	18.7021	25.4375	30.7616	0.850977	1.2093
ENSG00000149658	YTHDF1	20	25.7539	21.9172	35.9405	36.6503	0.851025	1.01975
ENSG00000157933	SKI	1	31.4364	26.7552	30.9795	29.2137	0.85109	0.943001
ENSG00000167112	TRUB2	9	8.02048	6.82728	6.49003	6.89479	0.851231	1.06237
ENSG00000184702	SEPTIN5	22	72.6536	61.8516	28.9634	26.3884	0.851322	0.911095
ENSG00000143258	USP21	1	9.99811	8.51176	16.6899	13.8182	0.851337	0.827938
ENSG00000149311	ATM	11	6.68815	5.69394	10.1993	12.9622	0.851348	1.27089
ENSG00000018408	WWTR1	3	97.5565	83.0759	47.3163	53.8141	0.851567	1.13733
ENSG00000197579	TOPORS	9	14.4129	12.274	15.5053	16.7071	0.851598	1.07751
ENSG00000145817	YIPF5	5	14.2697	12.1522	11.1055	12.1131	0.851609	1.09073
ENSG00000150893	FREM2	13	40.6672	34.634	20.516	17.7068	0.851645	0.863073
ENSG00000166068	SPRED1	15	26.8154	22.8383	16.9063	17.3901	0.851686	1.02862
ENSG00000035928	RFC1	4	9.1735	7.81344	9.49992	10.7065	0.85174	1.12701
ENSG00000108591	DRG2	17	10.056	8.56545	11.6061	16.4162	0.851775	1.41445
ENSG00000122783	CYREN	7	29.4595	25.0939	31.1117	33.8664	0.85181	1.08854
ENSG00000140280	LYSMD2	15	5.7905	4.93331	6.42327	6.09987	0.851966	0.949652
ENSG00000215572	ESRRAP1	13	6.62982	5.64862	5.47014	6.72877	0.852002	1.23009
ENSG00000073712	FERMT2	14	20.7582	17.6933	21.7526	25.8216	0.852352	1.18706
ENSG00000160908	ZNF394	7	10.9261	9.31508	11.5434	10.9941	0.852553	0.952414
ENSG00000231925	TAPBP	6	40.9204	34.8891	34.161	31.7131	0.852609	0.928342
ENSG00000155034	FBXL18	7	9.49105	8.09333	8.33786	8.2971	0.852733	0.995111
ENSG00000234764	E2F6P1	22	8.85613	7.55218	4.60511	8.06733	0.852763	1.75182
ENSG00000165724	ZMYND19	9	11.2014	9.55286	13.3734	12.4965	0.852827	0.93443
ENSG00000183665	TRMT12	8	5.91344	5.04342	7.7853	6.95236	0.852874	0.893011
ENSG00000157450	RNF111	15	6.87849	5.86734	8.54788	6.08883	0.852998	0.71232
ENSG00000135677	GNS	12	57.6219	49.1569	26.1045	27.2218	0.853094	1.0428
ENSG00000170315	UBB	17	797.15	680.052	604.048	612.905	0.853104	1.01466
ENSG00000214584	PGGT1BP2	10	7.63599	6.51447	15.7345	15.1788	0.853127	0.964683
ENSG00000228158	TLE1P1	XY	30.6052	26.1142	41.1796	46.6323	0.85326	1.13241
ENSG00000139364	TMEM132B	12	138.542	118.222	29.2109	28.3086	0.85333	0.969111
ENSG00000151422	FER	5	6.09998	5.20581	6.12165	5.12707	0.853414	0.837531
ENSG00000124201	ZNFX1	20	10.2626	8.75934	11.662	12.641	0.853521	1.08395
ENSG00000119242	CCDC92	12	33.9654	28.9917	18.2819	18.848	0.853566	1.03097
ENSG00000115484	CCT4	2	6.15631	5.25489	5.29133	9.47853	0.853578	1.79133
ENSG00000144848	ATG3	3	12.2456	10.4559	12.9036	12.8003	0.85385	0.991994
ENSG00000204304	PBX2	6	14.0858	12.0277	21.6979	20.7403	0.853888	0.955867
ENSG00000069849	ATP1B3	3	119.824	102.32	61.7287	66.9557	0.853919	1.08468
ENSG00000115241	PPM1G	2	8.87916	7.58321	16.5151	17.2656	0.854046	1.04544
ENSG00000113361	CDH6	5	10.6535	9.09953	20.6858	18.215	0.854135	0.880556
ENSG00000183248	PRR36	19	11.627	9.93276	7.23276	6.45566	0.854284	0.892558
ENSG00000004139	SARM1	17	12.8164	10.9489	10.6544	13.9676	0.854288	1.31097
ENSG00000091157	WDR7	18	8.72717	7.45557	6.5865	7.81126	0.854294	1.18595
ENSG00000277161	PIGW	17	7.04471	6.0186	11.8685	10.0908	0.854343	0.850217
ENSG00000109220	CHIC2	4	6.94923	5.93752	5.87669	8.78783	0.854414	1.49537
ENSG00000143771	CNIH4	1	5.80915	4.96463	5.20163	7.0666	0.854622	1.35854
ENSG00000265574	WDR45BP1	17	80.2939	68.6341	76.031	67.4381	0.854786	0.886982
ENSG00000167553	TUBA1C	12	76.6051	65.4906	127.474	124.062	0.854912	0.973234
ENSG00000229644	NAMPTP1	10	24.7914	21.1946	26.426	25.7042	0.854917	0.972686
ENSG00000091129	NRCAM	7	70.4192	60.2174	20.6473	22.6526	0.855128	1.09712
ENSG00000079691	CARMIL1	6	5.53722	4.73541	13.4552	11.1095	0.855196	0.825666
ENSG00000131375	CAPN7	3	12.6668	10.8336	15.1077	12.5958	0.855275	0.833734
ENSG00000105662	CRTC1	19	7.48114	6.39892	8.6411	10.0403	0.85534	1.16192
ENSG00000254025	BRIX1P1	8	18.3217	15.6714	29.737	24.0712	0.855346	0.80947
ENSG00000108784	NAGLU	17	42.893	36.6929	25.2837	29.423	0.855452	1.16371
ENSG00000116132	PRRX1	1	5.79788	4.96014	28.4006	29.5476	0.855509	1.04039
ENSG00000157350	ST3GAL2	16	13.9199	11.9093	12.1572	11.7738	0.855559	0.968463
ENSG00000151835	SACS	13	17.9613	15.3679	14.6863	13.3284	0.855612	0.90754
ENSG00000254454	RCC2P6	11	21.6852	18.5542	31.6759	30.4669	0.855616	0.961832
ENSG00000110025	SNX15	11	6.53666	5.59288	6.3125	6.75343	0.855617	1.06985
ENSG00000032219	ARID4A	14	7.25527	6.20825	7.91867	7.48545	0.855688	0.945291
ENSG00000171940	ZNF217	20	24.7467	21.1762	15.4405	14.3191	0.855718	0.927373
ENSG00000105325	FZR1	19	12.0487	10.3104	17.0127	18.1479	0.855727	1.06673
ENSG00000100614	PPM1A	14	19.1654	16.4011	15.8751	21.6249	0.855766	1.36219
ENSG00000239880	RALBP1P1	3	15.9595	13.6577	12.7612	11.9224	0.855772	0.93427
ENSG00000169490	TM2D2	8	31.9863	27.3743	22.8881	24.7753	0.855813	1.08245
ENSG00000171729	TMEM51	1	6.55457	5.60971	8.62772	10.0243	0.855847	1.16187
ENSG00000025039	RRAGD	6	9.99943	8.55827	7.91534	8.58278	0.855876	1.08432
ENSG00000113360	DROSHA	5	10.4964	8.98388	8.66532	9.32812	0.855901	1.07649
ENSG00000130589	HELZ2	20	15.3889	13.1722	16.7069	16.6919	0.855955	0.999102
ENSG00000198093	ZNF649	19	12.0693	10.3374	5.82116	6.72866	0.856504	1.1559
ENSG00000061938	TNK2	3	21.5522	18.4673	23.6812	21.5803	0.856864	0.911284
ENSG00000139977	NAA30	14	8.28749	7.10198	8.56181	7.85304	0.856952	0.917217
ENSG00000151692	RNF144A	2	13.5502	11.6161	6.31829	7.27765	0.857264	1.15184
ENSG00000103994	ZNF106	15	28.8471	24.7313	27.0036	26.1708	0.857324	0.96916
ENSG00000174243	DDX23	12	22.1893	19.0235	28.3112	20.9102	0.857328	0.738584
ENSG00000235437	LINC01278	XY	7.42076	6.36344	7.40234	5.99642	0.857519	0.810071
ENSG00000242265	PEG10	7	315.525	270.571	57.216	56.8807	0.857526	0.99414
ENSG00000158796	DEDD	1	11.8075	10.1257	11.7344	11.8482	0.857565	1.0097
ENSG00000172831	CES2	16	18.9054	16.2144	22.1081	27.4686	0.85766	1.24247
ENSG00000100058	CRYBB2P1	22	5.39131	4.62427	5.43628	5.62385	0.857727	1.0345
ENSG00000161203	AP2M1	3	117.455	100.765	60.732	54.5503	0.857903	0.898213
ENSG00000264570	SNX19P3	18	9.33104	8.00592	6.56624	6.52939	0.857988	0.994388
ENSG00000077463	SIRT6	19	7.69195	6.59986	14.506	12.8282	0.858022	0.884338
ENSG00000131263	RLIM	XY	15.0742	12.9352	13.3738	13.19	0.858102	0.986257
ENSG00000156983	BRPF1	3	6.09738	5.23242	5.2458	5.99636	0.858142	1.14308
ENSG00000083812	ZNF324	19	8.48935	7.28523	13.6281	13.7241	0.858161	1.00704
ENSG00000111261	MANSC1	12	10.9833	9.42697	4.77401	6.81498	0.8583	1.42752
ENSG00000168036	CTNNB1	3	133.574	114.651	91.8837	96.0137	0.858333	1.04495
ENSG00000119707	RBM25	14	18.669	16.0246	16.5734	19.042	0.858353	1.14895
ENSG00000024422	EHD2	19	47.321	40.6228	40.1371	44.0956	0.858452	1.09862
ENSG00000144834	TAGLN3	3	24.3887	20.938	23.6237	22.3326	0.858512	0.945347
ENSG00000104738	MCM4	8	18.7345	16.0857	40.3119	33.5245	0.858614	0.831628
ENSG00000127838	PNKD	2	19.6184	16.8458	20.2461	15.255	0.858673	0.753478
ENSG00000155816	FMN2	1	7.84725	6.7391	14.7049	11.2474	0.858785	0.764874
ENSG00000178503	NECAP1P1	7	26.4849	22.7449	16.7867	18.5601	0.858787	1.10564
ENSG00000143776	CDC42BPA	1	7.47309	6.41919	11.4913	12.0481	0.858974	1.04845
ENSG00000115756	HPCAL1	2	22.5276	19.3508	5.67169	7.18403	0.858982	1.26665
ENSG00000119559	C19orf25	19	28.0137	24.0665	32.7652	41.2889	0.859098	1.26014
ENSG00000241627	UBQLN4P1	3	34.9081	29.9905	41.0526	44.0519	0.859127	1.07306
ENSG00000238213	TARDBPP2	13	22.494	19.3298	32.5965	30.8772	0.859331	0.947255
ENSG00000178209	PLEC	8	39.1757	33.6658	32.5038	32.0126	0.859354	0.984888
ENSG00000119048	UBE2B	5	30.3042	26.0426	24.1178	30.3588	0.859373	1.25877
ENSG00000196531	NACA	12	12.9535	11.1323	17.8812	19.6748	0.859405	1.10031
ENSG00000230568	SF3A3P1	20	11.8754	10.2075	17.0445	19.699	0.85955	1.15574
ENSG00000173065	FAM222B	17	10.33	8.87992	7.72184	9.54626	0.859624	1.23627
ENSG00000160551	TAOK1	17	22.421	19.2737	29.3384	23.4956	0.859627	0.800848
ENSG00000165801	ARHGEF40	14	36.5436	31.4147	50.9382	48.4572	0.85965	0.951294
ENSG00000117525	F3	1	18.7834	16.1496	30.4741	23.9912	0.85978	0.787265
ENSG00000259417	CTXND1	15	40.4654	34.7933	11.7972	11.3082	0.859828	0.958549
ENSG00000134532	SOX5	12	9.27115	7.97164	5.47985	6.39808	0.859833	1.16756
ENSG00000158793	NIT1	1	7.15428	6.15341	10.3326	12.5563	0.860102	1.21521
ENSG00000115827	DCAF17	2	6.74354	5.80026	7.15964	7.33615	0.860121	1.02465
ENSG00000149679	CABLES2	20	6.17211	5.30929	6.3525	6.21909	0.860207	0.978999
ENSG00000110090	CPT1A	11	14.6452	12.5986	6.92692	6.48349	0.860255	0.935985
ENSG00000127526	SLC35E1	19	23.3473	20.0854	27.2818	27.0993	0.860288	0.993311
ENSG00000161791	FMNL3	12	5.45904	4.69635	6.09066	5.51521	0.860289	0.905519
ENSG00000185722	ANKFY1	17	15.309	13.1703	16.2938	15.0527	0.860298	0.92383
ENSG00000138029	HADHB	2	8.94906	7.70026	7.14095	8.93485	0.860455	1.25121
ENSG00000224904	SBF1P2	1	26.7445	23.0166	16.7527	16.568	0.860611	0.988975
ENSG00000178202	POGLUT3	11	9.8497	8.4776	15.2241	15.9146	0.860696	1.04536
ENSG00000167695	TLCD3A	17	28.7477	24.7439	23.5725	29.8722	0.860726	1.26725
ENSG00000161057	PSMC2	7	10.8904	9.37422	9.08649	8.53037	0.860778	0.938797
ENSG00000175727	MLXIP	12	17.3635	14.9477	20.0134	17.7131	0.860869	0.885062
ENSG00000198938	MT-CO3	MT	12719	10953.3	6409.89	5621.82	0.861176	0.877054
ENSG00000090316	MAEA	4	29.8993	25.753	19.1376	21.6953	0.861325	1.13365
ENSG00000169446	MMGT1	XY	16.587	14.2877	8.67827	9.40644	0.861379	1.08391
ENSG00000113657	DPYSL3	5	153.203	131.971	131.716	129.122	0.861413	0.980306
ENSG00000272391	POM121C	7	30.5027	26.2774	26.3462	24.7406	0.861478	0.939058
ENSG00000131115	ZNF227	19	11.8577	10.2162	23.3857	19.9635	0.861567	0.853663
ENSG00000110711	AIP	11	10.2618	8.84127	10.585	7.05368	0.861571	0.666385
ENSG00000176058	TPRN	9	8.59458	7.40539	4.85337	5.88341	0.861635	1.21223
ENSG00000170776	AKAP13	15	6.35659	5.47736	10.2575	9.25426	0.861682	0.902194
ENSG00000066697	MSANTD3	9	24.2138	20.8646	13.6788	14.5167	0.861682	1.06126
ENSG00000114857	NKTR	3	14.3053	12.3271	23.5844	19.8527	0.861716	0.841773
ENSG00000244026	FAM86DP	3	8.18629	7.05461	9.27321	7.91192	0.861759	0.853202
ENSG00000110693	SOX6	11	14.2686	12.2969	10.3934	10.7981	0.861815	1.03894
ENSG00000171206	TRIM8	10	38.1904	32.9141	14.1081	13.1547	0.861842	0.932422
ENSG00000125741	OPA3	19	5.86203	5.05252	8.85618	10.2456	0.861906	1.15689
ENSG00000260260	SNHG19	16	15.8187	13.6345	13.8054	16.1383	0.861923	1.16898
ENSG00000171848	RRM2	2	6.61184	5.69948	13.9474	14.5816	0.862011	1.04547
ENSG00000166484	MAPK7	17	16.9675	14.6277	11.0412	14.263	0.862101	1.2918
ENSG00000120690	ELF1	13	9.92437	8.5563	5.77125	5.33219	0.86215	0.923923
ENSG00000174574	AKIRIN1	1	42.1433	36.3372	44.0482	44.443	0.86223	1.00896
ENSG00000157954	WIPI2	7	22.734	19.6027	20.3402	18.3733	0.862264	0.9033
ENSG00000259032	ENSAP2	14	73.5798	63.4457	100.64	99.5439	0.862271	0.989109
ENSG00000153885	KCTD15	19	13.9544	12.0371	23.6896	22.0178	0.862602	0.929429
ENSG00000187607	ZNF286A	17	12.2792	10.5921	9.17511	14.5909	0.862605	1.59027
ENSG00000168924	LETM1	4	9.44587	8.14849	11.4654	10.014	0.862651	0.87341
ENSG00000135404	CD63	12	26.6711	23.0089	22.2823	19.6792	0.86269	0.883176
ENSG00000182518	FAM104B	XY	12.9915	11.208	8.56131	7.62021	0.862718	0.890075
ENSG00000100221	JOSD1	22	26.6696	23.0138	17.6861	16.8268	0.862923	0.951414
ENSG00000171067	C11orf24	11	10.7461	9.27437	11.1495	9.94944	0.863045	0.892366
ENSG00000112941	TENT4A	5	5.63193	4.8607	7.0067	6.04558	0.863061	0.862828
ENSG00000267809	NDUFV2P1	19	45.7441	39.4861	56.6186	59.9052	0.863195	1.05805
ENSG00000230590	FTX	XY	13.0207	11.2404	14.8076	12.6588	0.863272	0.854885
ENSG00000186446	ZNF501	3	6.31959	5.45611	5.68699	6.14592	0.863365	1.0807
ENSG00000198894	CIPC	14	17.4692	15.0844	17.3306	15.1595	0.863485	0.874724
ENSG00000231234	SKP1P1	7	357.132	308.382	288.04	303.102	0.863496	1.05229
ENSG00000068308	OTUD5	XY	16.9111	14.6044	15.3831	13.3778	0.863598	0.869643
ENSG00000185950	IRS2	13	59.0273	50.9779	11.8498	12.318	0.863633	1.03951
ENSG00000072071	ADGRL1	19	45.0591	38.9169	30.5734	23.9304	0.863686	0.78272
ENSG00000155545	MIER3	5	8.09674	6.99367	9.29297	9.86228	0.863764	1.06126
ENSG00000180957	PITPNB	22	19.2725	16.6511	19.7862	18.3944	0.863982	0.929658
ENSG00000117335	CD46	1	14.9243	12.8948	14.9783	15.9184	0.864014	1.06276
ENSG00000050393	MCUR1	6	8.64829	7.47245	10.2308	9.54002	0.864038	0.93248
ENSG00000213434	VTI1BP2	4	38.8732	33.5909	30.872	42.1437	0.864115	1.36511
ENSG00000173818	ENDOV	17	11.6338	10.0535	8.98654	7.47299	0.864163	0.831576
ENSG00000205189	ZBTB10	8	7.70955	6.66255	7.14996	7.32547	0.864194	1.02455
ENSG00000215193	PEX26	22	19.0943	16.5016	9.64016	8.05465	0.864216	0.835531
ENSG00000055950	MRPL43	10	37.1625	32.1194	19.5596	23.1644	0.864296	1.1843
ENSG00000198863	RUNDC1	17	7.87785	6.80974	8.26282	7.81024	0.864416	0.945227
ENSG00000147454	SLC25A37	8	6.18924	5.35054	16.1001	13.8031	0.864491	0.85733
ENSG00000164253	WDR41	5	8.13227	7.03028	7.90293	8.95253	0.864492	1.13281
ENSG00000182400	TRAPPC6B	14	14.166	12.2507	11.764	8.54142	0.864796	0.726064
ENSG00000175220	ARHGAP1	11	15.3515	13.2762	13.7849	13.0006	0.864815	0.943104
ENSG00000233762	RPS15P4	2	1090.95	943.496	1475.69	1435.1	0.864839	0.972494
ENSG00000163159	VPS72	1	14.7218	12.7367	13.4858	14.328	0.865159	1.06245
ENSG00000007545	CRAMP1	16	6.98765	6.04552	8.08578	7.68482	0.865172	0.950412
ENSG00000196792	STRN3	14	5.88906	5.0954	4.69995	6.10469	0.865231	1.29888
ENSG00000185834	RPL12P4	20	62.3765	53.9786	50.0507	58.1206	0.865368	1.16123
ENSG00000167515	TRAPPC2L	16	10.96	9.48759	10.6195	14.607	0.865656	1.37549
ENSG00000251356	RAB5CP2	5	35.607	30.8275	29.0451	26.6856	0.865771	0.918764
ENSG00000171853	TRAPPC12	2	47.8409	41.4244	30.531	24.1765	0.865878	0.791867
ENSG00000230444	TFAMP1	7	20.2965	17.5747	10.7234	8.87475	0.865898	0.827606
ENSG00000139990	DCAF5	14	17.6961	15.3257	15.2099	14.8192	0.86605	0.974313
ENSG00000078618	NRDC	1	17.574	15.2203	26.6562	24.6418	0.866069	0.92443
ENSG00000104343	UBE2W	8	12.4115	10.7494	8.73897	10.195	0.866084	1.16661
ENSG00000170653	ATF7	12	9.41781	8.15769	10.2716	11.6381	0.866198	1.13304
ENSG00000163840	DTX3L	3	11.7744	10.2019	8.67508	9.42732	0.866448	1.08671
ENSG00000150471	ADGRL3	4	12.0656	10.4549	10.0574	9.47838	0.866505	0.942428
ENSG00000125834	STK35	20	10.2688	8.89856	12.771	12.2227	0.866563	0.957067
ENSG00000136807	CDK9	9	18.7623	16.2602	18.7196	22.6535	0.866642	1.21015
ENSG00000224620	MEF2AP1	1	7.76084	6.7272	8.97036	5.54133	0.866813	0.617738
ENSG00000008294	SPAG9	17	82.3927	71.424	46.7183	47.3106	0.866873	1.01268
ENSG00000234629	WDR82P1	3	73.5368	63.7513	51.2482	57.1088	0.866931	1.11436
ENSG00000004478	FKBP4	12	9.1072	7.89563	10.5679	13.1214	0.866966	1.24163
ENSG00000205643	CDPF1	22	6.68853	5.79897	5.95634	5.77447	0.867002	0.969466
ENSG00000213856	VDAC1P2	XY	8.67796	7.52405	6.7984	4.60087	0.86703	0.676758
ENSG00000140400	MAN2C1	15	8.17499	7.08842	33.9309	29.8065	0.867086	0.878447
ENSG00000157800	SLC37A3	7	26.0732	22.6094	17.3574	16.0449	0.867151	0.924384
ENSG00000102100	SLC35A2	XY	11.6253	10.0811	9.7016	11.1186	0.867169	1.14606
ENSG00000128564	VGF	7	360.095	312.27	36.7033	37.7986	0.867188	1.02984
ENSG00000074657	ZNF532	18	33.9918	29.4813	23.907	23.2745	0.867306	0.973543
ENSG00000152049	KCNE4	2	113.388	98.3434	45.1012	43.2556	0.867318	0.959079
ENSG00000227738	PSMD14P1	2	19.5256	16.9351	23.7661	26.2218	0.867328	1.10333
ENSG00000110011	DNAJC4	11	9.58048	8.31167	4.85188	5.21264	0.867563	1.07435
ENSG00000092445	TYRO3	15	49.8707	43.2683	23.939	23.9163	0.86761	0.999052
ENSG00000237939	IDI1P1	2	47.6988	41.3865	33.333	43.037	0.867663	1.29112
ENSG00000189184	PCDH18	4	5.9338	5.14856	13.087	12.9237	0.867667	0.987522
ENSG00000107819	SFXN3	10	23.3399	20.252	8.61082	8.26636	0.867699	0.959997
ENSG00000149177	PTPRJ	11	8.08899	7.01897	7.30643	5.93131	0.867719	0.811793
ENSG00000161904	LEMD2	6	26.0126	22.5722	28.7464	29.0676	0.867741	1.01117
ENSG00000178927	CYBC1	17	50.9855	44.2453	72.3757	63.7636	0.867802	0.881008
ENSG00000133657	ATP13A3	3	17.743	15.3979	20.8389	16.8635	0.86783	0.809232
ENSG00000197622	CDC42SE1	1	37.2415	32.3219	29.3415	29.2851	0.8679	0.998078
ENSG00000163374	YY1AP1	1	15.5381	13.4885	18.1853	19.6126	0.868092	1.07849
ENSG00000182718	ANXA2	15	10.8081	9.38286	6.87182	5.5175	0.868132	0.802917
ENSG00000164610	RP9	7	17.7203	15.3841	18.2676	14.6666	0.868163	0.802875
ENSG00000125844	RRBP1	20	39.9376	34.6787	45.3662	42.1556	0.868322	0.929229
ENSG00000236739	CLIC4P1	9	53.0371	46.0536	96.3753	90.2947	0.868328	0.936907
ENSG00000196498	NCOR2	12	29.6286	25.7349	36.8536	37.2681	0.868583	1.01125
ENSG00000070614	NDST1	5	65.7495	57.1196	45.4389	39.8132	0.868746	0.876192
ENSG00000111331	OAS3	12	6.57068	5.70844	16.2657	14.0589	0.868775	0.864328
ENSG00000131844	MCCC2	5	7.8283	6.80274	13.5527	12.0723	0.868993	0.890767
ENSG00000137171	KLC4	6	6.76344	5.8774	14.6409	10.9897	0.868996	0.750616
ENSG00000161298	ZNF382	19	6.40437	5.56573	7.52347	8.52624	0.869052	1.13329
ENSG00000177879	AP3S1	5	24.9463	21.6804	30.7765	22.245	0.869083	0.722792
ENSG00000158470	B4GALT5	20	137.115	119.176	60.5049	58.092	0.869168	0.960121
ENSG00000129625	REEP5	5	38.9489	33.8563	28.0461	26.9965	0.869249	0.962576
ENSG00000054523	KIF1B	1	29.3027	25.4722	34.1032	33.2807	0.869278	0.975882
ENSG00000236797	SPA17P1	10	7.73311	6.72278	10.3497	13.1606	0.86935	1.27159
ENSG00000099910	KLHL22	22	17.6965	15.3845	11.6169	10.9644	0.869353	0.943832
ENSG00000107372	ZFAND5	9	83.6633	72.7376	60.5685	61.4864	0.869409	1.01515
ENSG00000175115	PACS1	11	13.8947	12.0804	12.3992	11.8838	0.869425	0.958433
ENSG00000185164	NOMO2	16	13.6509	11.8692	7.25838	6.88583	0.869481	0.948673
ENSG00000065548	ZC3H15	2	29.6313	25.7652	30.4782	29.3635	0.869526	0.963426
ENSG00000135048	CEMIP2	9	23.2208	20.1912	29.5005	35.2947	0.869531	1.19641
ENSG00000106628	POLD2	7	27.0949	23.5624	32.4015	35.8597	0.869625	1.10673
ENSG00000115977	AAK1	2	11.063	9.6208	8.64596	8.72317	0.869638	1.00893
ENSG00000115993	TRAK2	2	14.0262	12.2007	11.6097	12.7108	0.869851	1.09484
ENSG00000180008	SOCS4	14	16.9779	14.7692	14.3791	15.276	0.869907	1.06238
ENSG00000127418	FGFRL1	4	34.3855	29.9164	38.4031	35.4468	0.87003	0.923019
ENSG00000134897	BIVM	13	9.01578	7.84616	5.53992	6.30478	0.87027	1.13806
ENSG00000101190	TCFL5	20	9.55017	8.31214	8.34549	6.74493	0.870366	0.808213
ENSG00000141759	TXNL4A	18	52.7202	45.8915	49.1115	57.3583	0.870473	1.16792
ENSG00000125675	GRIA3	XY	14.4248	12.5592	24.6413	18.9575	0.870667	0.769338
ENSG00000114315	HES1	3	22.4053	19.5097	19.9806	24.7367	0.870763	1.23804
ENSG00000166833	NAV2	11	14.0808	12.2626	11.1827	7.62783	0.870874	0.68211
ENSG00000111752	PHC1	12	6.7725	5.89819	8.6946	8.34396	0.870903	0.959672
ENSG00000093010	COMT	22	157.154	136.883	57.3484	65.9325	0.871012	1.14968
ENSG00000112739	PRPF4B	6	8.71004	7.58811	10.1748	11.5142	0.871191	1.13164
ENSG00000110047	EHD1	11	21.6557	18.867	16.7974	17.685	0.871226	1.05284
ENSG00000278175	GLIDR	9	5.83835	5.08734	7.13909	4.66236	0.871366	0.653075
ENSG00000115204	MPV17	2	21.7807	18.9793	31.6007	33.3146	0.871382	1.05424
ENSG00000106299	WASL	7	26.7267	23.2901	20.5975	21.3984	0.871417	1.03888
ENSG00000067082	KLF6	10	74.9555	65.318	12.5866	13.4628	0.871424	1.06961
ENSG00000196547	MAN2A2	15	30.3856	26.4833	30.8579	29.1727	0.871574	0.945388
ENSG00000253915	MAPRE1P1	8	105.089	91.5988	128.615	132.456	0.871631	1.02986
ENSG00000113407	TARS1	5	19.5119	17.0074	20.346	24.2255	0.871642	1.19068
ENSG00000053254	FOXN3	14	16.0186	13.963	11.8429	11.6884	0.871674	0.986954
ENSG00000152620	NADK2	5	12.8778	11.2262	12.4702	12.7799	0.871748	1.02484
ENSG00000108179	PPIF	10	19.6247	17.1093	9.71122	9.60686	0.871825	0.989254
ENSG00000237514	PTP4A1P7	1	64.3413	56.0958	53.9684	53.1638	0.871847	0.985091
ENSG00000224773	HSPA8P7	XY	15.0071	13.0845	14.6651	16.6319	0.871887	1.13411
ENSG00000253626	EIF5AL1	10	29.51	25.7301	28.9602	28.9623	0.871911	1.00007
ENSG00000189369	GSPT2	XY	50.5284	44.0564	31.4172	31.0923	0.871914	0.989659
ENSG00000229880	IMMTP1	21	27.1759	23.6967	26.7194	25.7462	0.871975	0.963577
ENSG00000012822	CALCOCO1	12	30.077	26.2276	16.7599	18.1756	0.872015	1.08447
ENSG00000126254	RBM42	19	14.3278	12.4974	21.7676	18.4493	0.872248	0.847558
ENSG00000083845	RPS5	19	5.86363	5.11491	9.77067	12.9593	0.872311	1.32635
ENSG00000124067	SLC12A4	16	8.94137	7.79987	16.9764	18.1408	0.872335	1.06859
ENSG00000141568	FOXK2	17	20.5059	17.889	17.7784	17.2992	0.872383	0.973046
ENSG00000134109	EDEM1	3	7.8912	6.88496	6.40142	4.97255	0.872486	0.776789
ENSG00000005483	KMT2E	7	22.696	19.8048	22.6251	21.0103	0.872612	0.928628
ENSG00000228938	SNRPD2P1	10	144.692	126.273	239.271	265.848	0.872702	1.11107
ENSG00000173786	CNP	17	164.746	143.779	116.204	112.109	0.872731	0.96476
ENSG00000138814	PPP3CA	4	8.22904	7.18184	9.92547	10.0259	0.872743	1.01012
ENSG00000136560	TANK	2	12.0771	10.5419	12.2138	11.917	0.872883	0.9757
ENSG00000009954	BAZ1B	7	32.1642	28.0758	30.379	29.5018	0.87289	0.971125
ENSG00000102606	ARHGEF7	13	59.6043	52.0302	24.144	22.5489	0.872927	0.933934
ENSG00000186111	PIP5K1C	19	20.4548	17.8556	17.7993	19.1887	0.87293	1.07806
ENSG00000150636	CCDC102B	18	30.0845	26.263	33.6753	27.4868	0.872974	0.81623
ENSG00000133961	NUMB	14	13.4317	11.7256	9.43935	7.52198	0.87298	0.796875
ENSG00000106624	AEBP1	7	38.6036	33.7043	30.9101	29.9932	0.873087	0.970337
ENSG00000141570	CBX8	17	8.02032	7.00252	6.75157	7.64261	0.873097	1.13198
ENSG00000101347	SAMHD1	20	6.18873	5.40372	5.1087	5.1314	0.873155	1.00444
ENSG00000119042	SATB2	2	11.2271	9.80308	11.5219	10.135	0.873162	0.879629
ENSG00000100650	SRSF5	14	39.1389	34.1766	40.8524	37.5213	0.873213	0.91846
ENSG00000135801	TAF5L	1	7.03253	6.14149	7.47516	7.50043	0.873297	1.00338
ENSG00000112584	FAM120B	6	8.07782	7.05442	8.6739	7.61347	0.873307	0.877745
ENSG00000157021	CIBAR1P1	15	10.6779	9.32568	9.91432	10.6823	0.873363	1.07746
ENSG00000153443	UBALD1	16	16.6181	14.5139	17.9216	20.0002	0.873379	1.11598
ENSG00000073584	SMARCE1	17	38.6277	33.7463	27.1111	25.3963	0.87363	0.936749
ENSG00000088854	C20orf194	20	10.8387	9.47036	6.2217	7.32768	0.873754	1.17776
ENSG00000122642	FKBP9	7	240.572	210.204	83.0038	74.4191	0.873768	0.896575
ENSG00000155287	SLC25A28	10	10.7232	9.37003	7.55343	7.21888	0.873809	0.955709
ENSG00000009335	UBE3C	7	20.2326	17.6808	15.4485	14.4704	0.873877	0.936686
ENSG00000168763	CNNM3	2	9.83288	8.59361	8.93724	9.02815	0.873967	1.01017
ENSG00000128656	CHN1	2	31.3433	27.3961	43.4756	46.8611	0.874066	1.07787
ENSG00000167619	TMEM145	19	6.35212	5.55373	5.55738	5.11351	0.874311	0.92013
ENSG00000127804	METTL16	17	8.89237	7.77547	11.989	8.92255	0.874398	0.744228
ENSG00000120727	PAIP2	5	50.5028	44.1634	46.4271	47.3833	0.874474	1.0206
ENSG00000236530	KPNA2P1	4	29.83	26.0878	37.6129	40.7992	0.874549	1.08471
ENSG00000231228	ARPP19P1	5	50.9394	44.553	73.1807	54.5679	0.874627	0.74566
ENSG00000233087	RAB6D	2	14.805	12.949	11.4799	11.832	0.874637	1.03067
ENSG00000233040	FAM204BP	1	26.1828	22.902	12.6941	9.21913	0.874696	0.726253
ENSG00000150991	UBC	12	1005.21	879.423	740.282	841.646	0.874865	1.13693
ENSG00000214655	ZSWIM8	10	34.8906	30.5249	16.1046	25.4366	0.874875	1.57946
ENSG00000181827	RFX7	15	10.2833	8.99681	9.86565	9.53296	0.874895	0.966278
ENSG00000175895	PLEKHF2	8	5.53064	4.839	8.93793	8.73493	0.874944	0.977288
ENSG00000128791	TWSG1	18	12.3111	10.7717	13.7149	13.7812	0.874958	1.00483
ENSG00000077585	GPR137B	1	23.3984	20.4729	12.185	15.1013	0.87497	1.23934
ENSG00000163608	NEPRO	3	34.765	30.4202	23.217	23.3323	0.875024	1.00497
ENSG00000126581	BECN1	17	22.3658	19.5717	16.7567	17.5496	0.875073	1.04732
ENSG00000168653	NDUFS5	1	12.8624	11.2562	14.1683	16.6468	0.875124	1.17493
ENSG00000181191	PJA1	XY	49.525	43.3439	29.226	28.605	0.875192	0.978752
ENSG00000271198	VDAC3P1	14	65.5777	57.3977	53.9085	64.4121	0.875262	1.19484
ENSG00000114331	ACAP2	3	7.64449	6.6916	7.1652	6.01942	0.875349	0.840091
ENSG00000138674	SEC31A	4	17.1774	15.0392	12.9146	16.6245	0.875522	1.28726
ENSG00000135821	GLUL	1	258.348	226.19	132.879	131.379	0.875524	0.988712
ENSG00000146592	CREB5	7	15.9721	13.9864	34.1507	29.7067	0.875677	0.869871
ENSG00000076043	REXO2	11	5.3463	4.68385	4.49873	6.61823	0.876092	1.47113
ENSG00000074603	DPP8	15	10.551	9.24492	10.9381	9.96657	0.876213	0.911179
ENSG00000075711	DLG1	3	21.1599	18.5416	14.7442	14.8489	0.876261	1.0071
ENSG00000181090	EHMT1	9	31.5073	27.6137	27.9867	28.8382	0.876422	1.03043
ENSG00000159256	MORC3	21	10.2118	8.95016	7.46154	8.64013	0.876453	1.15796
ENSG00000234741	GAS5	1	5.70471	5.00022	5.16729	5.70946	0.876507	1.10492
ENSG00000234664	HMGN2P5	15	83.7163	73.3781	149.511	175.295	0.876509	1.17246
ENSG00000100554	ATP6V1D	14	38.5338	33.7762	17.7938	20.5512	0.876534	1.15496
ENSG00000121390	PSPC1	13	16.8642	14.7822	11.8125	15.129	0.876543	1.28076
ENSG00000108509	CAMTA2	17	13.9978	12.2715	9.49808	11.5559	0.876673	1.21666
ENSG00000205707	ETFRF1	12	26.2047	22.9741	19.3475	26.5137	0.876717	1.37039
ENSG00000198189	HSD17B11	4	7.05707	6.1875	7.32947	5.95099	0.87678	0.811926
ENSG00000096654	ZNF184	6	5.57474	4.88798	8.26867	9.42478	0.876809	1.13982
ENSG00000115464	USP34	2	13.8007	12.1008	15.4359	11.743	0.876825	0.760759
ENSG00000105229	PIAS4	19	12.6943	11.1309	17.5641	22.6456	0.876842	1.28931
ENSG00000204590	GNL1	6	12.8274	11.2486	15.7653	14.259	0.87692	0.904455
ENSG00000143797	MBOAT2	2	16.0571	14.0809	10.8171	10.6875	0.876927	0.988019
ENSG00000120725	SIL1	5	13.1327	11.5178	5.02943	6.54788	0.877032	1.30191
ENSG00000105397	TYK2	19	41.223	36.155	67.4159	66.8536	0.877059	0.991659
ENSG00000139625	MAP3K12	12	12.1007	10.6139	12.8377	12.3878	0.877131	0.964955
ENSG00000116350	SRSF4	1	26.0001	22.8102	32.4752	29.2766	0.877312	0.901506
ENSG00000176087	SLC35A4	5	31.7268	27.8359	34.3016	35.5982	0.877362	1.0378
ENSG00000138796	HADH	4	12.3123	10.8031	11.4253	11.2303	0.877423	0.982933
ENSG00000268660	LETM1P2	19	14.7908	12.9788	16.3185	15.1745	0.877491	0.929896
ENSG00000099814	CEP170B	14	11.9804	10.5135	6.4912	5.99173	0.877558	0.923054
ENSG00000167785	ZNF558	19	14.2489	12.5046	23.1011	20.7638	0.877584	0.898823
ENSG00000100890	PRORP	14	11.2922	9.91086	10.0707	10.2567	0.877673	1.01847
ENSG00000153339	TRAPPC8	18	6.3099	5.53823	6.00673	5.76091	0.877705	0.959076
ENSG00000185900	POMK	8	11.4484	10.0485	10.4154	10.2969	0.877721	0.988623
ENSG00000119729	RHOQ	2	39.855	34.9827	29.54	27.5468	0.877749	0.932525
ENSG00000103226	NOMO3	16	12.2189	10.7256	5.93199	8.46908	0.877788	1.4277
ENSG00000162413	KLHL21	1	9.29244	8.15686	6.49803	7.38783	0.877795	1.13693
ENSG00000131374	TBC1D5	3	15.064	13.2239	9.87292	10.6343	0.877848	1.07712
ENSG00000213462	ERV3-1	7	16.3949	14.3958	11.5022	8.80413	0.878066	0.76543
ENSG00000235165	CDK5P1	8	47.5132	41.722	30.3157	31.5917	0.878114	1.04209
ENSG00000198355	PIM3	22	28.3245	24.8736	10.1521	11.3104	0.878166	1.11409
ENSG00000134954	ETS1	11	33.3814	29.3151	17.2941	14.3671	0.878187	0.830752
ENSG00000198792	TMEM184B	22	33.8043	29.6941	33.4588	39.5888	0.878412	1.18321
ENSG00000013523	ANGEL1	14	6.00185	5.27241	5.91243	4.71001	0.878464	0.796628
ENSG00000106153	CHCHD2	7	21.9417	19.2755	9.63286	16.9977	0.878487	1.76455
ENSG00000171492	LRRC8D	1	20.5011	18.01	22.5861	26.5	0.878489	1.17329
ENSG00000238222	MKRN4P	XY	31.39	27.5758	18.5575	21.0308	0.87849	1.13328
ENSG00000167971	CASKIN1	16	5.3333	4.68529	6.51543	6.55565	0.878497	1.00617
ENSG00000184545	DUSP8	11	12.6428	11.1072	8.25618	8.0722	0.87854	0.977716
ENSG00000173451	THAP2	12	8.7324	7.67246	7.01119	7.21701	0.87862	1.02936
ENSG00000198176	TFDP1	13	23.2063	20.3908	11.5613	13.4649	0.878675	1.16465
ENSG00000055211	GINM1	6	13.0782	11.4927	8.77356	10.9946	0.878768	1.25315
ENSG00000185896	LAMP1	13	90.5325	79.5584	16.6739	16.7623	0.878783	1.0053
ENSG00000160310	PRMT2	21	48.7932	42.8799	32.5229	38.8456	0.878809	1.19441
ENSG00000182379	NXPH4	12	15.8023	13.8873	8.23822	8.87734	0.878815	1.07758
ENSG00000188219	POTEE	2	44.3049	38.937	35.4168	36.9387	0.878842	1.04297
ENSG00000135365	PHF21A	11	11.9954	10.5425	11.2057	8.5852	0.878879	0.766146
ENSG00000243023	UBA52P3	14	153.59	135.028	219.013	269.472	0.879146	1.23039
ENSG00000166454	ATMIN	16	21.9865	19.3311	20.1835	20.7417	0.879226	1.02766
ENSG00000180801	ARSJ	4	11.7501	10.3315	13.4243	11.665	0.879269	0.868947
ENSG00000179134	SAMD4B	19	37.3134	32.8118	58.3746	64.2205	0.879357	1.10014
ENSG00000105193	RPS16	19	16.4705	14.4854	20.0978	25.0825	0.879475	1.24802
ENSG00000225536	STIP1P3	XY	72.1514	63.4669	87.678	89.7873	0.879635	1.02406
ENSG00000227173	MYL6P3	10	52.4602	46.1527	31.4202	36.2804	0.879766	1.15468
ENSG00000068137	PLEKHH3	17	12.9057	11.3549	9.77044	13.9399	0.879836	1.42674
ENSG00000219545	UMAD1	7	7.44077	6.54666	4.7327	5.58426	0.879836	1.17993
ENSG00000143157	POGK	1	19.9415	17.5457	20.9896	21.0151	0.879859	1.00121
ENSG00000179933	C14orf119	14	38.2554	33.6611	31.3128	32.1233	0.879905	1.02588
ENSG00000242802	AP5Z1	7	15.7894	13.8965	22.7535	22.3933	0.880116	0.984169
ENSG00000188295	ZNF669	1	8.56193	7.53625	7.76087	7.84943	0.880205	1.01141
ENSG00000114026	OGG1	3	9.66677	8.51135	14.6081	15.5186	0.880475	1.06233
ENSG00000134352	IL6ST	5	42.9268	37.7978	24.8512	27.6191	0.880518	1.11138
ENSG00000234009	RPL5P34	22	58.0793	51.1553	74.2773	75.6985	0.880784	1.01913
ENSG00000170632	ARMC10	7	18.5868	16.3726	12.8479	14.9897	0.880872	1.1667
ENSG00000154153	RETREG1	5	30.7404	27.0874	9.83895	10.53	0.881166	1.07024
ENSG00000128309	MPST	22	45.0575	39.7046	44.4925	49.8484	0.881198	1.12038
ENSG00000140750	ARHGAP17	16	15.1522	13.3521	9.5955	10.9422	0.881199	1.14035
ENSG00000184205	TSPYL2	XY	15.8554	13.9718	8.63202	8.58203	0.881201	0.994209
ENSG00000167363	FN3K	17	7.76994	6.84689	5.93798	6.49447	0.881202	1.09372
ENSG00000169359	SLC33A1	3	11.9966	10.572	9.83563	10.742	0.88125	1.09215
ENSG00000174437	ATP2A2	12	64.7845	57.0986	50.3906	42.8762	0.881362	0.850877
ENSG00000169957	ZNF768	16	37.5977	33.1392	35.973	37.8076	0.881416	1.051
ENSG00000196526	AFAP1	4	8.38007	7.38674	3.98464	6.42776	0.881465	1.61313
ENSG00000116991	SIPA1L2	1	11.1412	9.82068	10.116	11.6021	0.881474	1.14691
ENSG00000198911	SREBF2	22	37.6799	33.2173	52.7712	46.7205	0.881566	0.885341
ENSG00000136925	TSTD2	9	11.4423	10.0873	14.8859	14.0199	0.88158	0.941824
ENSG00000127124	HIVEP3	1	11.84	10.4383	8.3075	7.5973	0.881613	0.914511
ENSG00000189067	LITAF	16	32.9204	29.0238	38.2318	42.0784	0.881636	1.10061
ENSG00000151276	MAGI1	3	16.3009	14.372	16.8275	16.1254	0.881669	0.958277
ENSG00000112851	ERBIN	5	17.1071	15.0834	21.8374	22.4501	0.881704	1.02806
ENSG00000106780	MEGF9	9	22.2195	19.5921	10.4034	11.6109	0.881753	1.11607
ENSG00000206562	METTL6	3	5.53009	4.87709	6.3142	5.88122	0.881919	0.931428
ENSG00000121931	LRIF1	1	11.8146	10.4208	7.24592	8.28809	0.882027	1.14383
ENSG00000257704	INAFM1	19	43.7545	38.5984	63.3991	74.057	0.882158	1.16811
ENSG00000031003	FAM13B	5	5.93039	5.23231	5.79425	5.33492	0.882288	0.920727
ENSG00000110057	UNC93B1	11	6.93616	6.11996	5.20164	7.48178	0.882327	1.43835
ENSG00000227725	GCOM2	4	21.9938	19.4076	19.6443	20.3508	0.882412	1.03596
ENSG00000230662	TNPO1P2	17	14.9727	13.2132	18.8878	19.4406	0.882486	1.02927
ENSG00000039523	RIPOR1	16	12.1578	10.7301	10.8707	8.8746	0.882569	0.816378
ENSG00000101132	PFDN4	20	7.52492	6.64172	5.74175	7.53018	0.88263	1.31148
ENSG00000143569	UBAP2L	1	6.81388	6.01428	8.82409	10.7211	0.882651	1.21498
ENSG00000085788	DDHD2	8	8.23645	7.27024	6.64882	6.01693	0.882691	0.904962
ENSG00000165219	GAPVD1	9	6.48209	5.72193	7.308	6.94974	0.882729	0.950977
ENSG00000102265	TIMP1	XY	37.0292	32.6957	20.5046	20.7354	0.882971	1.01126
ENSG00000105404	RABAC1	19	15.8433	13.9897	18.3529	21.723	0.883004	1.18363
ENSG00000249506	ZEB2P1	4	23.8959	21.1007	13.1938	13.9587	0.883026	1.05797
ENSG00000157654	PALM2AKAP2	9	10.3819	9.16809	16.5677	20.4666	0.883084	1.23533
ENSG00000244687	UBE2V1	20	68.6592	60.632	83.1972	80.795	0.883086	0.971126
ENSG00000172992	DCAKD	17	21.1819	18.7061	16.3379	17.1976	0.883117	1.05262
ENSG00000035862	TIMP2	17	526.993	465.466	140.362	133.664	0.883249	0.952281
ENSG00000143819	EPHX1	1	11.175	9.87038	7.95689	5.21767	0.883255	0.655742
ENSG00000213250	RBMS2P1	12	5.37304	4.74612	7.82177	6.09879	0.883321	0.77972
ENSG00000138413	IDH1	2	38.7808	34.2606	47.9207	53.0621	0.883442	1.10729
ENSG00000108518	PFN1	17	93.7318	82.8112	88.039	107.8	0.883491	1.22446
ENSG00000172799	ZBTB8OSP2	2	10.2758	9.07997	22.0486	23.5115	0.883627	1.06635
ENSG00000114686	MRPL3	3	9.10941	8.04997	9.20288	9.60697	0.883698	1.04391
ENSG00000164818	DNAAF5	7	7.94354	7.01988	8.76892	7.10537	0.883722	0.81029
ENSG00000177169	ULK1	12	11.9999	10.6047	10.3772	11.9782	0.883732	1.15428
ENSG00000133740	E2F5	8	7.34089	6.48783	6.45747	6.00254	0.883793	0.92955
ENSG00000182621	PLCB1	20	15.2768	13.5018	10.4044	10.2941	0.883811	0.989399
ENSG00000172932	ANKRD13D	11	8.88533	7.85422	12.0041	7.89334	0.883954	0.657554
ENSG00000197535	MYO5A	15	7.85008	6.93984	6.84305	5.29541	0.884047	0.773838
ENSG00000174238	PITPNA	17	20.5394	18.1584	14.9978	14.9313	0.884076	0.995566
ENSG00000236060	HSPB1P1	9	29.0184	25.6545	15.5201	1.43729	0.884077	0.0926083
ENSG00000110367	DDX6	11	36.1098	31.9268	37.9332	35.7943	0.884159	0.943614
ENSG00000182606	TRAK1	3	33.3106	29.4519	18.5675	17.7553	0.88416	0.956257
ENSG00000110427	KIAA1549L	11	34.1148	30.1642	12.7669	13.4382	0.884197	1.05258
ENSG00000083168	KAT6A	8	21.4449	18.9653	20.5407	18.2983	0.884373	0.890831
ENSG00000213626	LBH	2	31.8639	28.1825	8.53458	10.1769	0.884465	1.19243
ENSG00000154723	ATP5PF	21	5.95844	5.27007	5.24994	5.33473	0.884471	1.01615
ENSG00000165478	HEPACAM	11	8.34263	7.37982	79.9849	75.9741	0.884592	0.949856
ENSG00000099860	GADD45B	19	9.89706	8.75619	15.7474	27.041	0.884726	1.71717
ENSG00000118518	RNF146	6	23.1335	20.4683	22.0759	20.2029	0.88479	0.915156
ENSG00000146083	RNF44	5	15.528	13.7395	16.8245	15.5755	0.884821	0.925763
ENSG00000140153	WDR20	14	12.4492	11.0164	10.0459	10.6148	0.884908	1.05663
ENSG00000115816	CEBPZ	2	10.7177	9.48438	15.0509	20.4499	0.884927	1.35872
ENSG00000123444	KBTBD4	11	16.3288	14.452	23.8484	13.4197	0.885062	0.562709
ENSG00000100227	POLDIP3	22	35.4145	31.3445	36.639	38.7547	0.885075	1.05774
ENSG00000166341	DCHS1	11	33.5286	29.676	39.3849	39.3497	0.885095	0.999106
ENSG00000276380	UBE2NL	XY	29.3293	25.9627	22.7543	22.2644	0.885214	0.97847
ENSG00000100393	EP300	22	15.4335	13.6628	14.3183	14.2579	0.885269	0.995782
ENSG00000142208	AKT1	14	21.2721	18.8329	25.6346	24.9608	0.885333	0.973715
ENSG00000144021	CIAO1	2	37.194	32.9325	38.0361	35.4187	0.885425	0.931186
ENSG00000204650	LINC02210	17	19.7103	17.4521	10.5723	11.7721	0.88543	1.11349
ENSG00000080845	DLGAP4	20	57.0024	50.4772	37.3814	47.545	0.885528	1.27189
ENSG00000144026	ZNF514	2	7.08251	6.27214	5.55018	6.14139	0.885582	1.10652
ENSG00000128596	CCDC136	7	7.88282	6.98114	12.8427	13.5063	0.885615	1.05167
ENSG00000065154	OAT	10	20.5795	18.2287	5.28711	6.04656	0.88577	1.14364
ENSG00000254598	CSNK2A3	11	72.7359	64.4296	86.2854	88.9569	0.885802	1.03096
ENSG00000181588	MEX3D	19	47.6907	42.2462	47.9113	59.1007	0.885837	1.23354
ENSG00000127511	SIN3B	19	16.2093	14.3589	29.155	23.5584	0.885843	0.80804
ENSG00000142327	RNPEPL1	2	24.3267	21.5504	16.7561	14.2044	0.885874	0.847715
ENSG00000013374	NUB1	7	11.3402	10.0463	12.931	10.6663	0.885901	0.824863
ENSG00000231991	ANXA2P2	9	177.02	156.834	92.516	100.532	0.885968	1.08664
ENSG00000104177	MYEF2	15	35.6063	31.5489	28.512	25.7757	0.886048	0.90403
ENSG00000171425	ZNF581	19	9.9598	8.82496	12.1563	14.3904	0.886058	1.18378
ENSG00000162975	KCNF1	2	112.725	99.8821	133.452	127.071	0.886069	0.952185
ENSG00000185728	YTHDF3	8	24.1084	21.3632	21.6733	27.3377	0.886131	1.26135
ENSG00000173933	RBM4	11	56.1774	49.7887	58.8724	49.7814	0.886276	0.845581
ENSG00000108262	GIT1	17	15.3149	13.5745	13.729	12.8042	0.886359	0.932639
ENSG00000108389	MTMR4	17	8.07868	7.16123	8.42629	9.74575	0.886436	1.15659
ENSG00000160299	PCNT	21	9.18424	8.1418	15.7363	19.2561	0.886497	1.22367
ENSG00000130787	HIP1R	12	18.0517	16.0033	14.7728	19.7179	0.886526	1.33474
ENSG00000197256	KANK2	19	23.0039	20.3937	28.9199	31.8478	0.886532	1.10124
ENSG00000116005	PCYOX1	2	31.0725	27.5472	21.5323	21.2182	0.886546	0.985413
ENSG00000106608	URGCP	7	24.5207	21.7402	17.1804	18.8459	0.886606	1.09694
ENSG00000101166	PRELID3B	20	19.5911	17.3708	15.9639	16.1229	0.886668	1.00996
ENSG00000087995	METTL2A	17	7.97412	7.07074	7.02644	7.87311	0.886711	1.1205
ENSG00000168522	FNTA	8	10.5567	9.36169	11.8008	10.2483	0.886801	0.868441
ENSG00000178723	GLULP4	9	226.543	200.904	117.358	120.068	0.886825	1.02309
ENSG00000072364	AFF4	5	22.7989	20.2235	20.4506	20.4195	0.887038	0.998479
ENSG00000176783	RUFY1	5	11.5373	10.2341	12.1784	13.4547	0.887045	1.1048
ENSG00000124181	PLCG1	20	47.416	42.0603	96.5723	98.7208	0.887049	1.02225
ENSG00000073803	MAP3K13	3	28.8743	25.6132	16.0589	16.3168	0.887059	1.01606
ENSG00000103126	AXIN1	16	10.2642	9.10558	9.22244	10.0717	0.88712	1.09209
ENSG00000240489	SETP14	3	212.574	188.581	225.263	234.55	0.887131	1.04123
ENSG00000130726	TRIM28	19	36.1651	32.0867	53.3009	63.9334	0.887228	1.19948
ENSG00000124831	LRRFIP1	2	10.8436	9.62081	5.4702	7.29541	0.887234	1.33366
ENSG00000063587	ZNF275	XY	8.40097	7.45423	7.64258	8.19119	0.887306	1.07178
ENSG00000197586	ENTPD6	20	28.3923	25.1931	30.1247	29.2963	0.887322	0.972501
ENSG00000114993	RTKN	2	28.9313	25.6731	19.3503	28.4673	0.887381	1.47116
ENSG00000154710	RABGEF1	7	13.5705	12.0427	10.348	11.3109	0.887418	1.09305
ENSG00000179241	LDLRAD3	11	49.8025	44.1967	26.5151	24.1261	0.887439	0.9099
ENSG00000145555	MYO10	5	25.5356	22.6627	20.5867	19.2213	0.887494	0.933676
ENSG00000168066	SF1	11	39.2459	34.8329	52.7845	51.3145	0.887555	0.972151
ENSG00000159346	ADIPOR1	1	13.2854	11.7928	10.7574	10.9283	0.887651	1.01589
ENSG00000008838	MED24	17	16.9913	15.0824	30.0379	22.0911	0.887654	0.735441
ENSG00000131873	CHSY1	15	32.8027	29.1181	25.2078	23.5254	0.887674	0.933259
ENSG00000167766	ZNF83	19	12.6336	11.2149	32.4322	30.5056	0.887704	0.940596
ENSG00000100350	FOXRED2	22	51.9374	46.1085	41.2535	39.6166	0.887771	0.960321
ENSG00000100304	TTLL12	22	12.5715	11.1611	8.36117	10.7175	0.88781	1.28182
ENSG00000139354	GAS2L3	12	9.27522	8.23491	16.5043	14.6529	0.88784	0.887823
ENSG00000169710	FASN	17	21.2176	18.8393	21.3403	24.1493	0.887909	1.13163
ENSG00000101109	STK4	20	8.1156	7.20634	11.8019	11.1229	0.887961	0.942467
ENSG00000146278	PNRC1	6	36.6623	32.5558	24.9893	26.4783	0.887991	1.05959
ENSG00000116786	PLEKHM2	1	13.9898	12.4253	11.3385	13.3891	0.888169	1.18085
ENSG00000259494	MRPL46	15	6.41652	5.69998	9.79023	9.4685	0.888329	0.967138
ENSG00000214517	PPME1	11	18.2948	16.2524	19.8088	19.9806	0.888362	1.00867
ENSG00000182534	MXRA7	17	126.639	112.518	38.7017	40.2578	0.888494	1.04021
ENSG00000215301	DDX3X	XY	108.745	96.6234	112.577	107.028	0.888532	0.950709
ENSG00000241095	CYP51A1P1	3	28.6166	25.4298	46.0086	43.8591	0.888638	0.95328
ENSG00000173207	CKS1B	1	8.40483	7.46895	18.3496	17.9439	0.88865	0.977891
ENSG00000134014	ELP3	8	9.42989	8.38086	13.2987	7.89356	0.888755	0.593559
ENSG00000261461	UBE2MP1	16	93.6386	83.236	134.018	127.639	0.888907	0.952402
ENSG00000188459	WASF4P	XY	17.5388	15.5925	21.3694	21.6935	0.889029	1.01517
ENSG00000162545	CAMK2N1	1	112.348	99.8933	21.9091	20.7542	0.889142	0.947287
ENSG00000166033	HTRA1	10	97.3147	86.5278	40.3773	42.9347	0.889154	1.06334
ENSG00000105136	ZNF419	19	7.35179	6.537	12.9221	11.8851	0.889171	0.91975
ENSG00000225254	ARMC8P1	9	7.63482	6.7887	7.75397	7.14073	0.889176	0.920913
ENSG00000116685	KIAA2013	1	22.9465	20.4054	19.358	24.6383	0.88926	1.27277
ENSG00000133065	SLC41A1	1	18.8723	16.783	13.2232	18.8839	0.889293	1.42809
ENSG00000027847	B4GALT7	5	14.5672	12.9548	13.8602	17.7001	0.889313	1.27705
ENSG00000169760	NLGN1	3	22.9828	20.4426	16.1523	16.4196	0.889474	1.01655
ENSG00000248593	DSTNP2	12	102.989	91.6088	93.9275	91.5525	0.889501	0.974715
ENSG00000136731	UGGT1	2	11.1739	9.93938	7.81775	6.95391	0.889518	0.889503
ENSG00000130479	MAP1S	19	24.8358	22.0926	23.5315	20.3806	0.889547	0.866099
ENSG00000115524	SF3B1	2	28.9047	25.7129	25.0287	28.7786	0.889575	1.14982
ENSG00000137185	ZSCAN9	6	6.79372	6.04381	8.41806	8.49438	0.889617	1.00907
ENSG00000117640	MTFR1L	1	16.9381	15.0708	15.3547	18.4768	0.889757	1.20333
ENSG00000136636	KCTD3	1	9.35281	8.32175	21.3265	20.4247	0.889759	0.957715
ENSG00000108557	RAI1	17	13.3346	11.8653	14.812	13.923	0.889813	0.939981
ENSG00000165185	KIAA1958	9	8.21409	7.30904	11.4132	11.2623	0.889817	0.986778
ENSG00000143093	STRIP1	1	6.01159	5.34927	11.1193	10.873	0.889826	0.977849
ENSG00000185716	MOSMO	16	6.16853	5.48921	6.01531	5.46867	0.889873	0.909125
ENSG00000133895	MEN1	11	13.0114	11.5785	14.5102	11.6905	0.889873	0.805675
ENSG00000262500	MAPK8IP1P1	17	21.1198	18.7951	26.6714	23.5796	0.889928	0.884078
ENSG00000238245	MYO5BP2	9	7.44755	6.6282	8.2276	8.09516	0.889984	0.983903
ENSG00000173621	LRFN4	11	33.3984	29.727	22.0542	22.7865	0.890073	1.0332
ENSG00000221844	DPP3P2	9	9.43724	8.40016	12.5974	11.5946	0.890108	0.920396
ENSG00000010404	IDS	XY	87.1307	77.561	21.3381	20.6176	0.890168	0.966234
ENSG00000114742	WDR48	3	9.25969	8.2429	6.70853	6.61635	0.890192	0.986259
ENSG00000241081	RPL22P2	14	136.958	121.923	92.9541	85.463	0.890222	0.919411
ENSG00000145912	NHP2	5	14.1704	12.616	17.4119	16.2035	0.890307	0.930599
ENSG00000083857	FAT1	4	96.5289	85.9412	62.5048	44.8125	0.890316	0.716945
ENSG00000235651	G3BP1P1	2	66.899	59.5618	81.7828	90.0987	0.890324	1.10168
ENSG00000148154	UGCG	9	7.58584	6.75387	6.64297	6.77448	0.890326	1.0198
ENSG00000142507	PSMB6	17	8.35634	7.44033	10.0231	8.86754	0.890381	0.88471
ENSG00000036054	TBC1D23	3	12.2575	10.9143	7.29811	10.6687	0.890418	1.46184
ENSG00000260804	LINC01963	2	15.5977	13.8892	17.8708	14.0793	0.890465	0.787838
ENSG00000164951	PDP1	8	87.4253	77.8523	48.9044	48.2209	0.890501	0.986024
ENSG00000127540	UQCR11	19	16.4407	14.641	19.2413	35.4504	0.890534	1.84241
ENSG00000155957	TMBIM4	12	9.21703	8.20829	8.8903	11.6016	0.890557	1.30497
ENSG00000110395	CBL	11	8.14227	7.25213	11.3386	9.92002	0.890677	0.874889
ENSG00000139726	DENR	12	23.0837	20.5607	24.8779	24.889	0.890702	1.00045
ENSG00000204308	RNF5	6	14.4324	12.8552	6.59545	6.07786	0.890718	0.921523
ENSG00000172748	ZNF596	8	6.6211	5.89895	5.89137	6.6523	0.890932	1.12916
ENSG00000162819	BROX	1	9.72641	8.66584	9.1214	9.54269	0.89096	1.04619
ENSG00000091436	MAP3K20	2	14.474	12.8983	9.23128	9.68893	0.891136	1.04958
ENSG00000111266	DUSP16	12	23.106	20.5908	21.0764	19.602	0.891145	0.930045
ENSG00000113328	CCNG1	5	20.2087	18.011	18.1257	24.5452	0.89125	1.35417
ENSG00000104331	BPNT2	8	26.6866	23.7874	24.6773	23.7504	0.891361	0.962439
ENSG00000196646	ZNF136	19	5.6464	5.03304	10.2505	11.0014	0.891371	1.07325
ENSG00000075624	ACTB	7	2849	2539.59	2262.24	2224.02	0.891397	0.983105
ENSG00000117020	AKT3	1	7.38391	6.58205	6.20503	6.4252	0.891404	1.03548
ENSG00000204256	BRD2	6	50.9879	45.4509	55.5444	50.1858	0.891406	0.903526
ENSG00000120889	TNFRSF10B	8	42.1314	37.5597	25.7332	23.4701	0.891489	0.912055
ENSG00000143324	XPR1	1	7.86237	7.00942	7.35603	6.03714	0.891515	0.820706
ENSG00000133619	KRBA1	7	6.79041	6.0542	10.002	8.70931	0.891581	0.870757
ENSG00000115839	RAB3GAP1	2	7.26031	6.47339	5.09778	5.65157	0.891613	1.10863
ENSG00000019582	CD74	5	10.1536	9.05316	6.93236	8.93611	0.891621	1.28904
ENSG00000113163	CERT1	5	27.9757	24.947	8.33157	8.51357	0.891738	1.02184
ENSG00000117899	MESD	15	12.6268	11.2602	16.0772	16.9969	0.89177	1.05721
ENSG00000138326	RPS24	10	16.2192	14.4649	7.55921	14.8526	0.891838	1.96483
ENSG00000196453	ZNF777	7	13.1841	11.7582	10.5702	11.0195	0.891847	1.04251
ENSG00000062716	VMP1	17	23.0573	20.565	20.0558	20.9146	0.891908	1.04282
ENSG00000110651	CD81	11	108.269	96.5684	68.4473	69.325	0.89193	1.01282
ENSG00000104936	DMPK	19	14.4322	12.8738	43.9297	62.6938	0.892019	1.42714
ENSG00000139289	PHLDA1	12	321.218	286.545	80.9696	85.0988	0.892058	1.051
ENSG00000253676	TAGLN2P1	8	122.685	109.448	192.756	187.413	0.892106	0.972281
ENSG00000116954	RRAGC	1	12.9088	11.5167	10.6792	12.074	0.892159	1.13061
ENSG00000175221	MED16	19	34.5233	30.8003	41.465	41.4127	0.89216	0.998739
ENSG00000167182	SP2	17	8.38903	7.48445	7.70906	5.90828	0.892171	0.766407
ENSG00000237033	CASP3P1	1	23.1629	20.6679	26.8934	29.5979	0.892285	1.10056
ENSG00000101290	CDS2	20	16.8466	15.0337	22.7315	19.9513	0.892388	0.877694
ENSG00000178573	MAF	16	25.0561	22.3598	7.04208	9.24333	0.892389	1.31259
ENSG00000108691	CCL2	17	11.6633	10.4083	9.36449	13.6274	0.892398	1.45522
ENSG00000153487	ING1	13	42.1366	37.6048	15.8431	14.7418	0.89245	0.930487
ENSG00000175324	LSM1	8	18.6169	16.6154	12.8096	15.9487	0.89249	1.24506
ENSG00000141582	CBX4	17	37.5138	33.4823	22.8751	28.5188	0.892533	1.24672
ENSG00000168028	RPSA	3	13.2946	11.866	16.2968	15.238	0.892543	0.93503
ENSG00000145632	PLK2	5	28.2009	25.171	5.84141	7.91864	0.89256	1.3556
ENSG00000010322	NISCH	3	30.1804	26.9391	27.4809	27.4969	0.892602	1.00058
ENSG00000166333	ILK	11	6.22465	5.55674	9.9374	12.447	0.892699	1.25254
ENSG00000105835	NAMPT	7	12.9343	11.5472	11.1939	11.4151	0.892758	1.01976
ENSG00000181924	COA4	11	35.8828	32.0382	62.7169	57.0414	0.892857	0.909506
ENSG00000109956	B3GAT1	11	71.1428	63.5218	41.9367	39.519	0.892877	0.942349
ENSG00000196405	EVL	14	15.5751	13.9068	16.6591	16.7937	0.892887	1.00808
ENSG00000235272	RAMACL	6	10.8897	9.72328	7.89897	9.21047	0.892888	1.16603
ENSG00000166483	WEE1	11	8.62195	7.69906	14.4203	16.7174	0.89296	1.1593
ENSG00000165997	ARL5B	10	10.7102	9.56533	4.95721	5.7032	0.893105	1.15049
ENSG00000166557	TMED3	15	25.3203	22.6183	24.119	27.3016	0.893287	1.13195
ENSG00000075336	TIMM21	18	17.4064	15.5491	23.8023	27.2408	0.893298	1.14446
ENSG00000147862	NFIB	9	25.0668	22.3926	27.1194	27.2904	0.893317	1.00631
ENSG00000181315	ZNF322	6	10.0674	8.99411	9.00111	12.0904	0.89339	1.34321
ENSG00000197380	DACT3	19	56.0692	50.0975	31.6178	33.7822	0.893494	1.06846
ENSG00000170633	RNF34	12	18.6751	16.6865	14.8043	17.7724	0.893516	1.20049
ENSG00000128585	MKLN1	7	15.2474	13.6257	17.8518	15.6398	0.893641	0.876091
ENSG00000085982	USP40	2	9.50796	8.49855	8.64932	8.96761	0.893835	1.0368
ENSG00000007392	LUC7L	16	10.8944	9.73781	17.5548	13.7654	0.893836	0.784139
ENSG00000168994	PXDC1	6	38.7589	34.6475	18.0899	18.5502	0.893924	1.02545
ENSG00000167693	NXN	17	8.10286	7.24381	4.31863	6.57649	0.893982	1.52282
ENSG00000179943	FIZ1	19	12.8226	11.4636	19.3885	20.9074	0.894015	1.07834
ENSG00000134759	ELP2	18	5.36016	4.79219	5.07467	4.99297	0.894039	0.9839
ENSG00000186448	ZNF197	3	6.51283	5.82395	5.12327	5.84765	0.894227	1.14139
ENSG00000111142	METAP2	12	17.3786	15.541	18.4999	21.8306	0.894261	1.18004
ENSG00000214753	HNRNPUL2	11	16.8354	15.0558	16.7087	18.2026	0.894294	1.08941
ENSG00000108828	VAT1	17	166.002	148.455	62.5498	62.0934	0.894296	0.992703
ENSG00000090263	MRPS33	7	32.4942	29.0598	26.8594	23.8223	0.894307	0.886926
ENSG00000172531	PPP1CA	11	16.4499	14.7113	18.0269	17.5263	0.894309	0.97223
ENSG00000164543	STK17A	7	28.3145	25.3223	21.8648	22.8378	0.894323	1.0445
ENSG00000185000	DGAT1	8	5.81189	5.19797	6.40517	6.58044	0.894368	1.02736
ENSG00000168575	SLC20A2	8	36.9806	33.0759	29.3743	44.0989	0.894412	1.50127
ENSG00000167904	TMEM68	8	17.2723	15.4505	13.6301	12.7608	0.894525	0.936222
ENSG00000148358	GPR107	9	31.2139	27.9238	23.5526	23.088	0.894595	0.980274
ENSG00000132561	MATN2	8	34.2378	30.6361	23.1297	27.0923	0.894803	1.17132
ENSG00000122741	DCAF10	9	7.61268	6.81193	7.36096	7.4763	0.894814	1.01567
ENSG00000084112	SSH1	12	27.091	24.2424	19.2309	17.4408	0.894851	0.906915
ENSG00000121644	DESI2	1	13.9011	12.4424	20.5642	22.8188	0.895066	1.10964
ENSG00000245937	LINC01184	5	8.28983	7.42022	7.26608	8.7641	0.895099	1.20617
ENSG00000145781	COMMD10	5	6.6252	5.93035	5.99954	9.18181	0.89512	1.53042
ENSG00000172638	EFEMP2	11	19.1498	17.1429	18.0824	15.544	0.8952	0.85962
ENSG00000109066	TMEM104	17	9.2822	8.30952	11.347	9.98682	0.89521	0.880129
ENSG00000232150	ST13P4	13	51.0576	45.7082	44.2925	41.6178	0.895228	0.939613
ENSG00000178445	GLDC	9	34.3882	30.7856	16.5629	17.2282	0.895237	1.04017
ENSG00000115415	STAT1	2	32.3747	28.9832	22.7277	22.8916	0.895242	1.00721
ENSG00000078747	ITCH	20	9.90183	8.86461	11.0531	10.9275	0.89525	0.988637
ENSG00000170185	USP38	4	8.80472	7.88273	7.28999	7.46626	0.895285	1.02418
ENSG00000233229	CNOT7P1	XY	46.7731	41.8766	52.2839	47.3719	0.895314	0.906051
ENSG00000125266	EFNB2	13	44.8032	40.114	7.75027	6.33694	0.895338	0.817641
ENSG00000231848	KRTCAP2P1	2	92.6201	82.9263	85.5184	84.3776	0.895338	0.98666
ENSG00000074695	LMAN1	18	14.9109	13.3503	19.9762	20.0698	0.895338	1.00469
ENSG00000119689	DLST	14	19.8244	17.7504	17.4757	19.0495	0.895381	1.09006
ENSG00000119906	SLF2	10	13.4606	12.0527	9.08819	9.13774	0.895406	1.00545
ENSG00000049449	RCN1	11	49.1651	44.0231	54.3536	57.1955	0.895414	1.05229
ENSG00000128512	DOCK4	7	10.7919	9.66477	6.23313	5.35323	0.895558	0.858835
ENSG00000136859	ANGPTL2	9	44.8372	40.1567	20.3002	21.4236	0.895611	1.05534
ENSG00000188766	SPRED3	19	12.9291	11.5807	10.7686	10.359	0.895708	0.961963
ENSG00000239697	TNFSF12	17	16.2068	14.5169	5.01136	8.83444	0.895729	1.76288
ENSG00000284194	SCO2	22	20.6049	18.4569	15.3452	15.5475	0.895753	1.01318
ENSG00000107249	GLIS3	9	11.5252	10.3238	6.21843	7.03389	0.895759	1.13114
ENSG00000172725	CORO1B	11	14.1749	12.6979	11.4919	10.3742	0.895802	0.90274
ENSG00000058668	ATP2B4	1	13.0354	11.6774	19.2816	17.7086	0.895822	0.91842
ENSG00000230056	DDX6P1	6	10.5152	9.42225	12.4856	9.00866	0.89606	0.721524
ENSG00000197461	PDGFA	7	17.1835	15.3981	36.0595	34.4027	0.896098	0.954054
ENSG00000164897	TMUB1	7	36.7102	32.8967	34.7223	42.8218	0.896119	1.23327
ENSG00000157538	VPS26C	21	23.368	20.9416	16.9866	17.0909	0.896166	1.00614
ENSG00000205578	POM121B	7	5.71997	5.12611	5.34072	4.66467	0.896178	0.873416
ENSG00000120733	KDM3B	5	9.13866	8.19152	12.3129	10.584	0.896359	0.859586
ENSG00000083720	OXCT1	5	7.36291	6.59986	5.00645	5.23907	0.896366	1.04646
ENSG00000152092	ASTN1	1	35.3796	31.7142	14.7875	17.1003	0.896398	1.1564
ENSG00000122490	SLC66A2	18	14.7526	13.2246	12.4353	14.4084	0.896425	1.15867
ENSG00000253352	TUG1	22	54.704	49.0419	63.5278	59.2656	0.896496	0.932908
ENSG00000134186	PRPF38B	1	20.7704	18.6217	26.0911	24.7193	0.89655	0.947423
ENSG00000157020	SEC13	3	24.4436	21.9155	22.0272	25.9564	0.896574	1.17838
ENSG00000048544	MRPS10	6	14.6946	13.1751	11.6927	11.0778	0.896595	0.947412
ENSG00000123983	ACSL3	2	45.6684	40.9519	33.9488	39.6942	0.896723	1.16924
ENSG00000229241	PNPT1P1	3	15.7023	14.0812	22.2389	22.1327	0.89676	0.995225
ENSG00000182287	AP1S2	XY	98.8285	88.6257	35.5687	36.3757	0.896763	1.02269
ENSG00000170915	PAQR8	6	9.11144	8.17132	4.8533	5.40843	0.89682	1.11438
ENSG00000248180	GAPDHP60	4	12.9297	11.5957	13.363	15.8935	0.896827	1.18937
ENSG00000125386	FAM193A	4	6.10657	5.47673	5.53205	5.40432	0.896859	0.976911
ENSG00000224051	CPTP	1	15.5021	13.9039	18.0826	18.3587	0.896904	1.01527
ENSG00000173457	PPP1R14B	11	91.7754	82.3206	66.3379	72.1602	0.896979	1.08777
ENSG00000213236	YWHAZP2	2	23.9427	21.4782	9.20345	9.30037	0.897067	1.01053
ENSG00000245112	SMARCA5-AS1	4	39.6481	35.5719	44.4767	44.6156	0.897191	1.00312
ENSG00000125503	PPP1R12C	19	12.3378	11.0697	20.5351	15.8881	0.897218	0.773705
ENSG00000131238	PPT1	1	84.195	75.5436	57.477	54.3892	0.897246	0.946278
ENSG00000179526	SHARPIN	8	13.7349	12.3239	9.29054	12.3139	0.897269	1.32542
ENSG00000138430	OLA1	2	10.2386	9.18897	12.8301	10.4125	0.897483	0.811568
ENSG00000100425	BRD1	22	9.97428	8.95188	9.15475	8.51244	0.897496	0.929839
ENSG00000186575	NF2	22	12.2541	10.9999	11.3296	12.9633	0.897651	1.1442
ENSG00000183520	UTP11	1	5.55589	4.98782	5.72994	5.86426	0.897754	1.02344
ENSG00000133872	SARAF	8	347.792	312.268	199.154	196.218	0.897858	0.985258
ENSG00000134222	PSRC1	1	28.2578	25.3734	75.4674	68.7638	0.897926	0.911172
ENSG00000095139	ARCN1	11	30.9421	27.784	32.767	28.4266	0.897935	0.867537
ENSG00000071282	LMCD1	3	6.7378	6.05017	4.68222	5.32874	0.897944	1.13808
ENSG00000095637	SORBS1	10	21.8951	19.6633	12.5571	11.7461	0.898069	0.935415
ENSG00000146674	IGFBP3	7	251.346	225.74	286.692	273.476	0.898124	0.953902
ENSG00000101413	RPRD1B	20	9.34625	8.3946	20.2145	16.5728	0.898178	0.819847
ENSG00000134243	SORT1	1	43.5862	39.1512	39.1839	38.5322	0.898248	0.983368
ENSG00000006125	AP2B1	17	46.9515	42.1755	25.7927	22.3222	0.898278	0.865446
ENSG00000065526	SPEN	1	17.5029	15.7232	22.3967	21.6118	0.89832	0.964955
ENSG00000256087	ZNF432	19	6.18406	5.55539	13.9805	17.2204	0.89834	1.23174
ENSG00000132740	IGHMBP2	11	8.37448	7.5236	10.8209	16.0112	0.898396	1.47966
ENSG00000235411	DRG1P1	2	24.3401	21.8685	23.2387	22.7762	0.898456	0.980098
ENSG00000171469	ZNF561	19	17.8888	16.0731	19.3723	20.7776	0.898501	1.07254
ENSG00000235064	SLC25A5P2	2	66.5143	59.7649	55.1751	45.0614	0.898527	0.816698
ENSG00000103194	USP10	16	13.5159	12.1451	17.2214	16.176	0.898579	0.939296
ENSG00000258501	EIF3LP1	14	49.5063	44.4855	38.9625	38.7116	0.898583	0.99356
ENSG00000070047	PHRF1	11	8.5116	7.64909	10.2095	10.9411	0.898667	1.07166
ENSG00000087266	SH3BP2	4	6.96171	6.25644	6.34972	6.25258	0.898693	0.984702
ENSG00000151640	DPYSL4	10	16.3245	14.6709	6.12653	8.20392	0.898704	1.33908
ENSG00000143971	ETAA1	2	5.46116	4.90834	5.6464	5.21924	0.898772	0.924348
ENSG00000105939	ZC3HAV1	7	7.21842	6.48824	10.6368	10.096	0.898845	0.949158
ENSG00000170340	B3GNT2	2	8.48232	7.62509	11.5756	10.2291	0.898939	0.883678
ENSG00000133773	CCDC59	12	9.83581	8.84293	7.70993	6.79448	0.899055	0.881264
ENSG00000170852	KBTBD2	7	31.1953	28.0471	28.2894	28.672	0.899081	1.01352
ENSG00000176049	JAKMIP2	5	9.19326	8.26576	16.7348	14.8357	0.899111	0.886518
ENSG00000227500	SCAMP4	19	53.4219	48.0402	57.3006	54.1188	0.89926	0.944472
ENSG00000128487	SPECC1	17	27.7238	24.9312	39.8151	35.1333	0.899271	0.882411
ENSG00000125952	MAX	14	26.7092	24.0197	20.3865	21.2763	0.899304	1.04365
ENSG00000254305	MRPL9P1	8	8.53627	7.67691	5.84568	7.48497	0.899328	1.28043
ENSG00000130723	PRRC2B	9	73.5864	66.1801	62.6769	53.0625	0.899352	0.846604
ENSG00000136997	MYC	8	9.92413	8.92537	13.5621	15.2281	0.89936	1.12284
ENSG00000148773	MKI67	10	12.1153	10.8966	11.4307	10.5464	0.899408	0.922638
ENSG00000174996	KLC2	11	16.7976	15.1082	17.8462	22.7582	0.899426	1.27524
ENSG00000103342	GSPT1	16	17.2139	15.4829	14.9981	13.3295	0.899442	0.888746
ENSG00000085719	CPNE3	8	29.3165	26.3722	26.5687	26.7743	0.899569	1.00774
ENSG00000162377	COA7	1	8.33076	7.49413	11.1573	10.5392	0.899573	0.944601
ENSG00000235444	PSMB3P2	2	77.6622	69.8719	81.7264	89.1362	0.89969	1.09067
ENSG00000092203	TOX4	14	16.0929	14.4787	10.74	8.4553	0.899695	0.787272
ENSG00000076242	MLH1	3	14.4305	12.9838	10.1663	8.40315	0.899747	0.826569
ENSG00000197555	SIPA1L1	14	18.0245	16.2195	11.9317	11.9716	0.899859	1.00334
ENSG00000005007	UPF1	19	19.0412	17.137	36.9437	32.8032	0.899996	0.887924
ENSG00000110811	P3H3	12	9.64533	8.68099	6.17502	7.92244	0.90002	1.28298
ENSG00000185090	MANEAL	1	25.9402	23.3479	29.2288	30.7248	0.900066	1.05118
ENSG00000055208	TAB2	6	18.9227	17.0324	19.2271	18.9008	0.900104	0.983029
ENSG00000231831	MTHFD1P1	XY	32.8609	29.579	41.4289	39.6699	0.900128	0.957542
ENSG00000143126	CELSR2	1	52.074	46.8739	59.2508	54.9197	0.90014	0.926902
ENSG00000204498	NFKBIL1	6	7.46202	6.71781	11.0195	9.23319	0.900267	0.837896
[truncated: 5,835 more rows]

## Sheet: Table S2
Table S2. Pooled differential expression analysis of ALA-treated patient-derived GBM cell line mRNA-seq data.
Gene symbol	log Fold Change	Average Expression	P value
TBCA	1.38025	3.99299	0.077768
MICOS10P2	1.37951	5.32934	0.00448206
SNRPC	1.2542	3.87141	0.153263
DDRGK1	1.22784	4.46827	0.0923459
OSBPL6	1.22213	4.31028	0.0904617
OSTCP2	1.20057	4.82827	0.0119484
RN7SL2	1.17716	13.1237	0.268387
ADGRL2	1.14333	4.71121	0.0350348
RPL39	1.10519	4.94729	0.0623256
ROMO1	1.10381	6.5145	0.284182
RN7SL5P	1.06853	6.37937	0.279089
PCLAF	1.06375	4.61509	0.270723
TCF25	1.05809	5.83791	0.0401034
CENPM	1.0405	4.41991	0.201112
MT3	1.00211	4.72901	0.100226
ANAPC10P1	0.980587	4.29249	0.0594201
RN7SL1	0.962792	12.2256	0.359736
PIP5K1A	0.925591	6.30822	0.0973591
LINS1	0.923648	4.49118	0.0411489
A1BG	0.831872	4.90542	0.0426938
NDUFA11	0.821064	4.9497	0.0714054
TMEM138	0.814974	4.862	0.222478
APOOP4	0.804186	4.90164	0.0360713
SEPTIN2P1	0.783423	4.37561	0.355212
SCARNA9	0.775444	3.71983	0.692588
PAIP1	0.773973	5.42518	0.0259005
DYNLT3P2	0.773719	4.03056	0.682589
TMEM126B	0.747658	4.34887	0.0532686
GMCL1	0.740505	4.55872	0.0461555
NDUFS3	0.733699	4.23084	0.156237
LOXL2	0.733311	4.90303	0.147553
FN1	0.732819	4.90574	0.358999
KIFC3	0.729005	4.38072	0.0471278
MRPL40	0.718565	5.21374	0.0327866
DUSP1	0.716915	3.88596	0.0146966
ATP5MDP1	0.701071	4.66369	0.488792
BOLA1	0.688251	4.87907	0.0510186
ZNF26	0.687552	3.99124	0.023422
TIMM10	0.667458	4.72755	0.15836
MICOS10P3	0.654414	4.20168	0.112097
TLE3	0.650977	4.13426	0.143284
FIS1	0.650802	5.52689	0.0480001
RANGRF	0.645154	4.43137	0.0320207
NTMT1	0.639092	4.58747	0.149124
ARRB2	0.633157	3.98205	0.0523306
PLA2G12AP1	0.630906	4.60578	0.337536
HHLA3	0.619249	4.53902	0.0627541
PCBD1	0.619107	4.79634	0.525721
SNRPD2	0.617062	6.70048	0.301085
PRDX4	0.615888	4.52606	0.0427043
H2AJ	0.614751	4.38059	0.146135
KLHDC8B	0.614209	5.23807	0.485729
LAMTOR5P1	0.613843	7.57643	0.198732
NDUFS8	0.61313	4.97027	0.132376
CCDC58P1	0.607858	4.96464	0.118616
PIN4P1	0.601492	6.87336	0.085429
LARP7	0.59995	5.25624	0.0497877
TOP2A	0.598042	4.7313	0.479014
PSMD6	0.596736	5.37278	0.0849346
GSTA4	0.594736	5.17173	0.0803413
MCRIP2	0.592393	4.33389	0.242159
H1-2	0.590372	5.41683	0.196534
PRR13	0.589261	5.59185	0.061261
SLC7A5P2	0.588326	4.26539	0.352957
KAT5	0.587501	5.01782	0.169284
CMTR2	0.580914	4.22237	0.0307564
NUP88	0.578796	4.2673	0.239868
UNC50	0.577448	4.11947	0.0491478
NDUFB7	0.575828	7.15919	0.377656
TXNDC17	0.575598	4.12793	0.0275775
SH2B2	0.568436	4.05203	0.380134
JTB	0.567125	6.08222	0.186946
ARL6IP1P3	0.562934	4.70045	0.18445
ATRAID	0.559442	4.62925	0.176149
BRD8	0.558567	5.01382	0.372145
ARAF	0.558266	3.92517	0.0223245
SMUG1	0.552474	5.21772	0.162839
WDR53	0.546783	4.24879	0.0600195
RSL24D1P1	0.545901	4.60451	0.185613
ZFC3H1	0.545195	4.45208	0.119222
MED17	0.542155	4.81204	0.231063
PRPS1	0.54084	5.94052	0.442172
PHKG2	0.539796	4.04633	0.207143
BOD1	0.539395	6.36624	0.332854
OARD1	0.539281	4.06646	0.1556
AP1AR	0.536863	4.28953	0.0868204
YIF1A	0.535645	4.70775	0.223905
PFDN2	0.534192	5.10661	0.101364
ATP5PB	0.534186	5.42398	0.205276
SLC66A3	0.53216	4.63629	0.271304
PPIA	0.531707	9.95266	0.0983598
TRIP11	0.529042	4.02802	0.051067
RPL23AP82	0.527664	5.28875	0.577089
DPP3	0.527161	4.60009	0.0999865
FAM174A	0.523851	5.67806	0.167568
SRP14P1	0.522836	5.96896	0.333359
ZDHHC20P4	0.522674	5.1243	0.142223
UCP2	0.5204	3.85322	0.0623818
DNAJC19P9	0.520186	6.61519	0.0855306
NDUFA7	0.517568	4.54194	0.256938
JRK	0.510188	4.15069	0.0714961
MRPL37	0.509033	5.16593	0.0996073
DPY30	0.50845	4.57739	0.122138
PIMREG	0.507085	5.18571	0.282524
MRPS24	0.505181	6.45949	0.15525
KANSL2	0.503793	5.04007	0.097092
ERGIC2	0.503141	4.48914	0.200506
DNAJC8P1	0.502783	4.93042	0.311168
PREB	0.502208	5.52386	0.552912
ATP6V1G1P3	0.498685	8.92868	0.123101
AMOTL2	0.498663	5.05342	0.151357
SMDT1	0.498367	5.21853	0.196675
CFAP298	0.496253	4.85281	0.106868
C14orf93	0.494306	4.02819	0.102979
CPD	0.493789	6.02547	0.390748
NUDT2	0.493598	4.38422	0.383761
RBL2	0.491104	4.60229	0.242667
TMEM141	0.490291	4.30883	0.107574
DGCR6L	0.490178	5.27581	0.196081
TM7SF2	0.490129	5.16484	0.481394
RNF31	0.489841	5.10747	0.299163
PFKL	0.489215	5.11924	0.127273
TINF2	0.488227	6.11107	0.0941994
SDC2	0.485402	5.64018	0.104014
PRADC1	0.483388	4.23909	0.111712
C11orf98	0.480451	4.41297	0.270418
AMDHD2	0.480373	4.81209	0.213079
CPQ	0.479938	5.2916	0.251764
NDUFB8	0.479832	5.05865	0.477671
TRNT1	0.478647	4.703	0.200774
MFSD3	0.476852	5.29911	0.189855
RPL37P2	0.475405	9.52245	0.343394
ZFAND2A	0.474253	4.38238	0.121509
NIFKP4	0.473767	3.90004	0.043769
TUT4	0.472985	4.71191	0.429672
TTC28-AS1	0.471605	4.60054	0.186874
NECTIN3	0.471134	5.52805	0.446774
RGS6	0.47109	4.72826	0.33816
DHPS	0.471005	5.99958	0.456345
MRPS36P1	0.470683	6.64604	0.355033
NUDT1	0.470103	4.65271	0.272116
CD82	0.469635	6.53128	0.687864
RPL17	0.467896	6.03087	0.381057
ID1	0.465804	6.74138	0.743892
RPL30P4	0.465521	9.83241	0.126922
SKA2	0.464453	6.29142	0.122934
GGA3	0.463787	4.59392	0.292311
INO80	0.462712	4.4526	0.152041
TRMT112P3	0.462274	5.06354	0.423789
SGSM3	0.460446	4.64201	0.115575
CPOX	0.460355	4.36952	0.110827
NFU1P1	0.460124	5.66304	0.436693
HSP90AA4P	0.459786	5.4358	0.161584
MRPL20-AS1	0.459145	4.7278	0.444683
MRPS26	0.458956	5.85369	0.278933
NOP10	0.457936	7.23114	0.260592
CAPN10	0.456008	4.04334	0.185108
BET1P1	0.45488	6.41254	0.468103
OST4	0.454517	6.96374	0.490464
CIAO2A	0.451767	6.40887	0.237819
PRMT1	0.451387	4.83496	0.482934
HDAC5	0.451145	3.91005	0.105198
MCRIP1	0.450219	7.243	0.128283
CENPX	0.44742	5.9658	0.194056
MRPL54	0.44559	4.86662	0.495601
DHX38	0.444505	4.6374	0.343131
PLEKHA3P1	0.443403	4.88472	0.334085
ZNF346	0.442827	4.26493	0.422355
PRR5L	0.442173	4.39549	0.0946831
PAFAH1B3	0.43981	5.23636	0.157126
DHRS13	0.439619	4.66841	0.289502
ETFDH	0.436304	4.16506	0.107826
EMSY	0.43581	4.33608	0.25294
GALNS	0.435633	4.36371	0.118629
ERI2	0.432585	4.96938	0.127992
BAK1	0.432121	3.87398	0.124484
PLK1	0.431554	4.55314	0.56785
RTN2	0.43145	5.03552	0.550188
MRPS22	0.430185	4.45754	0.263593
AP1M1	0.429216	5.6539	0.25019
CMBL	0.428585	4.21123	0.0950205
BTF3P4	0.428157	5.82435	0.349224
HES6	0.426955	8.54358	0.611145
MOSPD3	0.425457	5.27684	0.143912
PRRC1	0.423879	4.99565	0.330106
MINCR	0.423137	4.56077	0.407911
LRP11	0.423085	4.49472	0.192447
CTSF	0.422491	4.31561	0.398018
H2AZ1	0.422269	6.92192	0.398304
CD9	0.421987	6.25406	0.178188
MPP5	0.421561	4.58627	0.18169
MAD2L1	0.421258	4.64045	0.630218
YTHDC1	0.421006	5.92742	0.264175
FHL3	0.420808	4.16495	0.0776933
SAC3D1	0.420398	4.9373	0.137595
SRP9P1	0.4191	7.61318	0.371061
RELB	0.418975	4.35021	0.303996
BRMS1L	0.418299	4.1028	0.185113
MORN4	0.417374	4.65776	0.578754
TAF2	0.417369	4.22533	0.3896
NME2P1	0.416758	8.90072	0.338592
GLMP	0.416631	5.41495	0.372038
SIRT3	0.41566	4.04547	0.123304
DLEU1	0.414535	4.74731	0.180658
TSR3	0.413993	4.44981	0.125002
RPL35AP19	0.413475	6.47974	0.302186
SNRPGP10	0.412416	5.42038	0.198018
CCT3	0.411568	5.26494	0.480893
ING4	0.410493	5.04375	0.136693
HILPDA	0.410332	5.73103	0.15692
POSTN	0.409322	5.85467	0.307063
PMM1	0.408728	4.45924	0.288695
FANCG	0.407912	4.91844	0.320537
RPS8	0.407909	4.5453	0.407829
SHF	0.406193	4.90235	0.311184
CDCA5	0.405619	4.85993	0.70292
CEP78	0.405508	5.16884	0.441759
LYPLA2	0.405225	4.9514	0.373449
YPEL3	0.405117	5.18244	0.580854
SMIM11A	0.404977	4.38227	0.116287
LAMTOR4	0.404969	6.51407	0.306968
RNF208	0.403718	5.73464	0.643094
ZNRD2	0.40339	4.50693	0.355958
ANTKMT	0.403174	4.87194	0.531716
BNIP3	0.402161	4.96518	0.722487
SAP30	0.401808	5.66285	0.37522
COX8A	0.401379	8.60451	0.181531
PDCD2	0.401223	4.44529	0.486599
AIMP1P1	0.40101	4.59137	0.13091
PCNPP3	0.40098	6.52516	0.171415
DAP3	0.400886	4.35901	0.1125
OSTC	0.400846	5.80531	0.142741
ASF1B	0.399962	4.65763	0.568368
ELOCP18	0.399808	7.29015	0.274823
NDUFB3	0.399774	5.08308	0.247175
ATP5MGL	0.399052	5.50052	0.452479
MRPL55	0.396364	4.92031	0.437868
ATP5MC1P5	0.395561	6.07007	0.15673
FAM210CP	0.395507	6.47521	0.443532
ZSCAN32	0.395477	4.8897	0.39407
HM13	0.394987	6.43801	0.54888
MAD2L2	0.394486	4.61928	0.171877
RPS24	0.39351	5.16639	0.412182
PHB	0.391996	5.5314	0.148255
FCGR2A	0.3902	4.76995	0.285467
MRPL12	0.389726	4.6575	0.245995
PIGHP1	0.389266	5.35522	0.179478
RIT2	0.388978	6.2234	0.624494
DYNLL1P1	0.388788	7.0755	0.395647
LDHAP7	0.38859	5.26865	0.404401
GNG10	0.387834	6.62863	0.318061
C7orf50	0.387475	7.00165	0.354065
VPS51	0.3873	6.16538	0.472333
ARL6IP6	0.387242	5.14184	0.239856
TAF15	0.386832	4.32924	0.502311
SCRN3	0.386777	5.36436	0.175899
RPL29P11	0.386488	9.06387	0.176617
TOR3A	0.386112	5.07925	0.262329
TRAPPC13	0.386078	4.28817	0.185734
CDKN2AIPNLP2	0.385352	5.62132	0.20264
NDUFAF8	0.385117	6.07353	0.314533
NEMF	0.384862	4.34053	0.118493
SCCPDH	0.384648	4.07353	0.101112
MAGOH2P	0.384344	7.05741	0.529279
ATP6V0B	0.383905	5.81906	0.226825
CAMLG	0.382878	5.52843	0.25921
ELMOD2	0.38252	5.30821	0.168038
RAP1A	0.381883	5.00182	0.156674
ZNF74	0.380481	5.26495	0.252003
ABHD11	0.380456	3.92361	0.0844247
ACYP2	0.380432	4.32513	0.204041
TEFM	0.380163	4.17151	0.236125
MRPL47	0.379942	4.11623	0.193744
AP5S1	0.379863	4.70847	0.501031
CCDC58P3	0.379675	6.18659	0.376597
SPARCL1	0.379011	7.13546	0.855736
BASP1	0.378025	5.16744	0.744859
NXT1	0.377536	5.1398	0.501305
RNF5P1	0.376952	6.53689	0.562504
LAMTOR5	0.376418	6.37572	0.198901
SAV1	0.376406	4.19134	0.243811
GUK1	0.376341	5.58392	0.427898
BCS1L	0.375582	5.06442	0.462288
UQCR10	0.374541	7.03947	0.159326
MAPKAP1	0.373334	6.28851	0.281269
PABPC1P3	0.373303	5.3506	0.176419
PDLIM2	0.372809	5.49513	0.562138
ATP5F1B	0.372471	6.8455	0.181924
SLC25A5P3	0.372416	4.1376	0.212078
SPR	0.371409	4.67268	0.425846
LRPAP1	0.370867	4.71887	0.304701
ATP6V1G1	0.369303	7.90021	0.311411
MRPL28	0.368535	5.56057	0.349247
DNAL4	0.368073	4.99864	0.232347
LAGE3P1	0.367461	4.71547	0.450784
ECSIT	0.366064	5.73014	0.556798
VEGFB	0.36564	6.13574	0.179762
MARCHF2	0.364726	4.94987	0.381595
TPT1-AS1	0.364606	6.80224	0.523011
HIGD1AP1	0.364499	7.52547	0.179251
SAPCD2P1	0.364148	3.96442	0.399711
REXO1	0.363714	4.92338	0.514508
TMEM160	0.362578	5.05721	0.212803
CCT2	0.360728	5.62923	0.223074
ENDOG	0.359867	4.74837	0.295419
PEX11B	0.359623	4.75071	0.205977
GABPB1-AS1	0.359622	5.34878	0.566868
CGRRF1	0.359214	4.55608	0.179099
WDR18	0.358851	5.50357	0.285743
R3HCC1	0.358812	5.43601	0.182242
EXOG	0.358145	4.50476	0.416361
RAD17	0.358135	4.76443	0.209066
ELOB	0.35773	5.73811	0.623151
CRADD	0.356694	4.98	0.509608
CBR1	0.356691	7.95463	0.405659
RPL41	0.356283	10.1339	0.187953
COX7A2L	0.35596	5.80322	0.333067
HMGCR	0.355754	6.07759	0.175524
TMSB10	0.354294	9.58828	0.623571
NAP1L3	0.354227	4.19858	0.121297
LAMTOR3	0.353864	6.06432	0.299346
ZNF330	0.353659	3.94529	0.22881
GTF3A	0.353379	4.88455	0.51013
MYDGF	0.35337	5.39168	0.407015
HSPE1P2	0.353131	8.7966	0.559001
NSUN2	0.352722	5.18021	0.402682
GRPEL2P2	0.352488	4.46278	0.275929
MFAP3	0.352183	5.991	0.237935
TATDN1P1	0.351985	5.60693	0.448293
ARMC7	0.351376	4.29765	0.153568
SERF2	0.350498	8.90614	0.205454
HIGD2A	0.35033	6.32619	0.184577
CSRP2	0.349992	4.48154	0.160248
BRCC3P1	0.349986	4.24265	0.269506
FDX2	0.34967	5.21825	0.312857
MRPL52	0.349263	4.79703	0.2986
TSPAN6	0.34795	4.80062	0.290211
PHPT1	0.346946	6.50525	0.315325
SLC46A1	0.346484	4.86812	0.241784
EPC2	0.346374	4.58948	0.341275
LRRC45	0.346147	4.47879	0.414592
ALKBH3	0.345727	4.22994	0.17046
TMEM177	0.34528	4.20026	0.493466
POMGNT1	0.344907	4.89134	0.346124
GMPR2	0.344007	5.24333	0.209459
HMGN3	0.343949	5.9268	0.183797
ACTR8	0.343704	4.42248	0.216829
UTP23	0.343455	4.64296	0.199016
UQCR11	0.343429	5.81909	0.504377
GLRB	0.342212	4.10551	0.119755
METRN	0.341141	7.6193	0.209457
TMEM109	0.341129	5.50069	0.56135
NUP35P1	0.341085	4.87284	0.383124
RN7SK	0.340226	7.19165	0.633396
CSGALNACT1	0.339732	4.21095	0.194084
TAPT1-AS1	0.339673	7.0897	0.567221
SLC30A9	0.339101	5.03983	0.215487
HMGB2	0.338887	6.68638	0.679501
AK2	0.338882	5.34739	0.461038
SLC50A1	0.338339	3.97022	0.323277
GLRXP3	0.337778	4.82087	0.38675
R3HDM1	0.336981	4.79153	0.375457
NME1	0.336709	5.57278	0.201753
STARD3NL	0.335827	5.59141	0.268765
COMMD4	0.335625	4.33025	0.185797
CUEDC2	0.333934	4.51384	0.667417
HMOX2	0.333632	5.09554	0.275386
DDIT4	0.333586	6.17763	0.7589
PIGY	0.333516	7.52293	0.209743
SSNA1	0.332448	7.0233	0.265934
DUSP12	0.332205	4.56408	0.331763
PHB2	0.332058	5.60384	0.230682
ASF1A	0.330951	5.14038	0.216734
B3GAT3P1	0.330603	6.04078	0.421085
UQCRQ	0.330513	7.49448	0.415223
FUZ	0.329816	5.00882	0.361142
TRIM69	0.3298	6.48873	0.268339
ZNF710	0.32951	4.95138	0.379482
MTRES1	0.328575	4.01013	0.185317
RNF13	0.328152	6.44564	0.428822
PGK1	0.327852	6.55102	0.524314
NDUFB4P12	0.327014	8.94316	0.231918
H2AZP3	0.326288	4.67083	0.355337
NDUFAF1	0.325798	4.47471	0.212765
RAP1GDS1	0.325456	4.01566	0.162061
ATP5MC2	0.325144	4.93931	0.54927
PCMT1	0.324776	5.71157	0.206674
AKR7A2	0.324195	4.7187	0.313752
ZNF32	0.323995	5.90535	0.599834
THOP1	0.323666	5.27558	0.66224
SUCLG2P2	0.323281	5.75558	0.300055
ARMC5	0.323022	4.44545	0.441975
PAK4	0.322697	5.03317	0.269178
PARK7	0.320642	5.92686	0.558297
SLC39A7	0.320611	6.62333	0.510323
NICN1	0.320482	4.24691	0.497039
SEC11A	0.320452	6.47107	0.303686
EDARADD	0.320163	7.21088	0.478085
RAMP1	0.320154	6.59268	0.599867
HERPUD2	0.31983	4.72679	0.222794
RPL8	0.318618	7.56814	0.31127
CNPY4	0.318498	5.14962	0.274818
RPL34P18	0.317964	10.2317	0.224342
RPS15AP24	0.317963	4.18178	0.63875
TMEM14DP	0.316988	6.96821	0.450032
CINP	0.316965	4.7876	0.247169
RPSAP19	0.316812	4.79956	0.257224
ST3GAL3	0.316706	4.51757	0.378803
RSL24D1P11	0.316644	5.67602	0.424215
CDK1	0.316367	5.27339	0.363937
METTL7A	0.316362	6.62368	0.613479
KRCC1	0.316009	5.49827	0.277338
METTL23	0.31573	4.9844	0.344676
CYC1	0.315195	4.92196	0.339837
ABHD8	0.314683	4.10012	0.526652
IAH1	0.313805	4.45419	0.201121
FAHD2P1	0.313219	5.15236	0.306856
VPS37D	0.312868	5.30369	0.368324
MRPS25	0.312431	4.66351	0.222797
NUDT11	0.312316	4.3024	0.186602
SUPV3L1	0.311996	4.21078	0.298994
HMGB3P6	0.311682	7.46851	0.394216
ARPIN-AP3S2	0.311558	4.41163	0.273929
GCSH	0.31151	5.13937	0.249645
RAB24	0.310962	4.46696	0.529683
POLG	0.310859	5.72287	0.272989
HEPN1	0.310646	6.04437	0.848277
MRPL32	0.310575	6.1201	0.235859
ARL4A	0.310436	6.38403	0.396691
RPL30P14	0.309319	8.28475	0.42886
CCDC90B	0.309316	5.55175	0.334268
RWDD3	0.308703	4.6101	0.585538
SDHD	0.308577	5.67934	0.502326
PHF23	0.308069	5.99812	0.226159
POMT1	0.307944	4.7901	0.288928
ST7	0.307869	4.24931	0.583875
IVNS1ABP	0.307765	5.13211	0.40063
NAA10	0.307704	4.12776	0.211541
CHPT1	0.30742	5.30817	0.606272
MRM3	0.306986	4.53528	0.352644
RPS23P1	0.306901	9.43998	0.554142
CHMP2A	0.306813	5.44776	0.460574
ARF5	0.30658	6.87713	0.434644
FBXO46	0.306528	4.78119	0.458231
TCEAL9	0.305758	8.01999	0.539214
ZNF22	0.305342	5.70558	0.324285
CHCHD2	0.305149	5.51048	0.548479
HNRNPLL	0.304776	4.29857	0.185758
TAF10	0.304621	4.76621	0.643496
RPL26	0.304219	4.46833	0.426324
FADD	0.303982	5.28423	0.397273
MIR4435-2HG	0.303937	6.29504	0.650703
SF3B2	0.303466	5.8999	0.260786
USP35	0.303165	4.09015	0.235909
HINT1P1	0.302817	7.85101	0.673495
YIPF3	0.302423	6.58974	0.292231
ID3	0.30239	6.00046	0.786748
PPP1R14BP3	0.302225	8.83621	0.289117
ZDHHC4	0.302215	5.97244	0.456513
RPL13	0.302142	7.16771	0.277505
PDE4B	0.302028	6.1289	0.53753
MED21	0.301546	4.86267	0.341901
LSM7	0.301374	5.92427	0.327547
DELE1	0.301252	4.99269	0.305305
MAPK10	0.301112	4.89584	0.609691
CLN6	0.300554	4.24131	0.318846
BUD31	0.30042	5.35187	0.412322
MIEF2	0.299811	3.88292	0.130019
UQCRH	0.299765	4.06985	0.166302
ANAPC7	0.29962	5.75415	0.420923
POLR2K	0.298746	6.09512	0.328533
ATP5F1BP1	0.298718	4.8694	0.269508
DHX9	0.298574	5.77381	0.347703
PARP1	0.298345	6.36729	0.48903
GPANK1	0.298143	4.59177	0.528048
RTL8B	0.297903	4.69662	0.29186
SNAPIN	0.297748	5.79732	0.34471
OGFOD3	0.29754	4.86439	0.35959
EEF1A1	0.297309	9.5605	0.516715
COMMD6	0.29706	4.20347	0.706929
RPN1	0.296763	6.50195	0.334371
TMEM59	0.296758	6.05211	0.283454
CCNI2	0.296747	5.08906	0.510189
GLTPP1	0.296734	6.10207	0.416655
ZNHIT1	0.296705	5.64202	0.282289
TMEM134	0.296458	4.59409	0.526412
CNIH1	0.296303	6.20471	0.252972
ADCY3	0.295978	5.13016	0.674109
SERPINE2	0.295974	6.46479	0.314245
RPS7P10	0.295124	6.58707	0.290708
CALM1P2	0.295101	7.88003	0.263324
RARA	0.293967	4.31399	0.578586
IGFBP5	0.293845	8.8898	0.6686
PML	0.293169	4.47968	0.377205
ZNF451	0.293168	4.37138	0.416217
EMD	0.293087	5.51974	0.310745
BTG3	0.293041	5.5542	0.414136
TMEM106B	0.292766	6.56108	0.287523
INPP5K	0.292756	4.06961	0.328967
PRPF39	0.292577	4.26365	0.344963
HNRNPCP7	0.291976	4.14265	0.212255
CDKN2B-AS1	0.291783	4.43487	0.550427
PSMA2P3	0.291763	8.63695	0.295124
PTPN18	0.291574	4.07362	0.295538
SLC25A17	0.291383	4.74995	0.324025
ROM1	0.291281	4.38716	0.323118
PEPD	0.290841	6.74949	0.518705
TMED7	0.290772	7.1224	0.318235
POLR2E	0.290746	6.34652	0.474826
PFN1P1	0.290612	9.37422	0.250816
DTYMK	0.29009	5.42748	0.357983
AKR1B1P1	0.28961	4.82922	0.735008
DECR2	0.289165	4.64166	0.48376
MRPS34	0.288847	7.10504	0.544788
HRAS	0.287765	4.06617	0.215153
PLPP1	0.287657	5.74148	0.466367
CD320	0.287652	6.64248	0.510948
HIBADH	0.287062	5.30268	0.377398
EXOSC4	0.287055	5.0805	0.289978
NR2C2AP	0.287051	4.58729	0.558254
NRN1	0.286782	5.89691	0.283592
MSRB1	0.286366	5.2068	0.390462
EIF3KP1	0.285651	6.25209	0.382628
TPD52	0.285545	4.987	0.614375
CYLD	0.284711	4.51221	0.251161
GADD45B	0.283619	5.28793	0.66875
ARHGEF9	0.283196	5.65932	0.628824
NIPA2	0.283106	6.23759	0.290058
VPS26A	0.282936	4.88534	0.725092
PDAP1	0.282532	5.68104	0.274635
MRPL53	0.282425	5.04111	0.36391
AKIP1	0.282296	4.58849	0.363651
H4C15	0.282153	3.97892	0.382898
PTRH2	0.281886	5.97472	0.452847
ERP29	0.281722	6.61411	0.437735
GGA2	0.281148	5.13896	0.294569
UQCC2	0.28099	4.32275	0.262097
LDHAP4	0.280895	8.52121	0.614792
PTTG3P	0.280214	6.42346	0.792027
LINC00963	0.279986	4.30881	0.419018
DGLUCY	0.279867	4.35326	0.272126
TAX1BP1	0.279852	5.41807	0.380367
COX6A1	0.279693	4.94873	0.362837
NDUFB5	0.279459	7.10722	0.286259
INSIG2	0.279408	4.44208	0.439741
RPL5	0.27807	5.23471	0.444991
ANO8	0.277771	4.21652	0.29703
NDUFB6	0.277181	5.03052	0.484207
DUT	0.277009	5.39039	0.289567
REEP2	0.276824	6.19134	0.332387
HNRNPC	0.276538	8.31166	0.333295
PPP1R2B	0.276514	4.67565	0.480097
ENTR1P2	0.276116	5.01654	0.450923
RPL30	0.27611	5.88722	0.286388
AKR1B1	0.275927	4.76785	0.659853
SBDSP1	0.275909	5.55697	0.358619
IDH2	0.275903	4.2762	0.578068
HDAC2	0.275652	6.07213	0.506853
DDX39B	0.275417	6.45527	0.619353
PLSCR3	0.275171	4.34794	0.51648
TMEM44	0.275115	4.73877	0.53264
RPL24P4	0.275096	11.0906	0.388918
PELI3	0.274897	3.85338	0.133099
GPR137	0.274801	6.10395	0.392143
MAPK6	0.274575	5.77128	0.301042
DYM	0.274429	4.78407	0.309126
RPS7P11	0.274195	6.60789	0.417036
PPP2R5B	0.273806	5.07348	0.343594
NELFA	0.273722	4.90154	0.30164
CAND1	0.273208	6.82816	0.33776
MAD2L1BP	0.273056	5.23985	0.337297
PITHD1	0.272454	5.46746	0.590834
CERS1	0.272413	6.58606	0.517371
GTF3C6	0.271763	4.66642	0.514002
TRIM23	0.271354	3.93158	0.158479
CMC2	0.271192	5.18181	0.389382
TXNDC9	0.270863	4.46987	0.304599
TST	0.270394	5.25628	0.513078
PVT1	0.270387	4.55856	0.341351
ATPAF2	0.270299	5.39231	0.517238
SPSB2	0.270109	4.37517	0.309091
ABHD17A	0.269933	6.70345	0.320072
PSMA2	0.269809	4.77977	0.354049
PRC1	0.269727	6.51163	0.683345
NUDT9	0.268842	4.80659	0.392432
NAP1L1P3	0.26879	4.42158	0.37277
PGK1P2	0.26859	8.17092	0.525448
ZNF771	0.268147	5.56006	0.507169
NIBAN2	0.268137	5.25317	0.518178
LIMD1-AS1	0.268016	5.69088	0.524159
FAM8A3P	0.267272	3.90638	0.201916
LDHA	0.267117	7.50574	0.579858
CHFR	0.26697	4.77371	0.50831
EPDR1	0.266899	7.11259	0.398876
PLOD3	0.26643	6.37235	0.580877
CREB3	0.266236	4.86926	0.328485
MMS19	0.266122	4.39773	0.660422
RPA2	0.266088	4.37655	0.565199
HES4	0.265957	4.86912	0.342798
SLC4A8	0.265332	4.55647	0.523502
TRIM13	0.265281	4.5707	0.673107
NUTF2P2	0.26519	7.04647	0.339095
GANAB	0.264913	7.05368	0.413147
PLEKHA4	0.26479	6.46382	0.340039
CYCS	0.264485	7.71965	0.304149
KRT10	0.26444	5.93993	0.363833
TTC4P1	0.26443	4.80718	0.383107
FASTK	0.263917	6.90276	0.554475
G3BP1	0.263258	8.33556	0.434815
MRPL35P2	0.26322	4.92114	0.343281
DIABLO	0.263117	5.56228	0.29695
MRPL15	0.263063	5.23615	0.321309
UMPS	0.262739	5.19652	0.507976
C1orf109	0.262734	5.11959	0.602611
CEBPD	0.262547	6.2645	0.646516
ZNF428	0.262418	7.9833	0.308795
ATP5MG	0.262388	5.22494	0.340194
KCTD1	0.262118	3.94089	0.242488
LLPH	0.261457	4.92052	0.407127
LYRM4	0.2608	5.18159	0.512782
PIP4P1	0.260799	4.46789	0.508323
OTUD6B	0.260724	4.77021	0.305437
RPL14	0.260633	7.24382	0.395598
RPS7P1	0.259987	9.94164	0.333893
SLC30A5	0.259949	5.64016	0.401268
MZT2B	0.259894	7.7673	0.355823
ELOBP2	0.259891	9.29107	0.291688
POLR1B	0.259663	4.0248	0.265518
NAP1L5	0.259459	5.42252	0.640846
SNX1	0.259102	4.9889	0.36412
SLC12A9	0.258312	4.69857	0.353775
RPP25L	0.257912	4.55706	0.691154
VPS35L	0.257438	4.01421	0.272944
BLVRA	0.257353	4.54756	0.493141
ZFYVE1	0.256983	4.11971	0.513795
SMAD5	0.25688	5.66608	0.534593
POLR2J	0.256645	5.49283	0.34455
DYNLT1	0.256443	5.98831	0.310632
UQCRHL	0.256395	6.11338	0.72358
DCAF8	0.255896	6.36254	0.687145
EDNRB	0.255867	4.9539	0.744008
DYNLT3P1	0.255663	6.20857	0.348884
ISCA1P1	0.255616	5.78963	0.524538
YAE1	0.255234	5.45654	0.348018
MFSD12	0.254736	6.93184	0.333982
P3H1	0.254682	6.19308	0.347111
ATP5PBP3	0.25457	5.86406	0.352291
BCKDK	0.254533	5.81049	0.448182
ZDHHC14	0.254333	4.13797	0.348708
HMGB2P1	0.2543	6.75598	0.767371
AAMP	0.254261	4.75395	0.353193
GABARAPL2	0.253758	7.39234	0.437584
SC5D	0.253723	6.07493	0.695724
NCK1	0.253523	4.93622	0.350905
NFKBIB	0.253368	4.86745	0.676326
RPL9P7	0.253316	8.17617	0.341083
PPP2R3C	0.25306	4.22004	0.500551
COG1	0.253005	4.24002	0.464734
VPS37A	0.25288	5.47431	0.407472
ZFAND2B	0.252739	4.55455	0.610038
PITPNA-AS1	0.252551	4.33697	0.379843
GAMT	0.252456	4.79947	0.469914
NACA2	0.251725	8.45904	0.413331
SMIM11B	0.251428	4.41096	0.304216
P4HA1	0.250916	5.41522	0.775111
STRAP	0.250622	7.31869	0.353781
TMX1	0.250176	6.63838	0.318705
PSMD10P3	0.249915	6.85108	0.365172
SORD	0.249534	4.46264	0.370149
B4GALNT4	0.249277	5.41362	0.468731
SPINDOC	0.249185	4.37168	0.606917
ANKRD13C	0.24873	4.5424	0.330585
RPL7AP30	0.248652	4.05932	0.327898
SERBP1P1	0.248559	6.72042	0.695194
MED13	0.24849	4.6726	0.388465
ZNF205	0.24815	4.19109	0.352877
TMEM54	0.24807	5.36268	0.354799
RPUSD1	0.247813	5.20233	0.597565
NEDD8	0.247736	6.88977	0.365056
KANSL3	0.247716	4.90451	0.47655
ACTR6	0.247674	4.09728	0.309348
POLR3GL	0.247671	4.03543	0.289325
DHRS4-AS1	0.24731	5.00627	0.471724
ATOH8	0.247249	4.39393	0.647191
ZCCHC17	0.247231	5.14368	0.521352
ADPGK	0.246981	5.73427	0.406987
RPL10P16	0.24607	10.1255	0.314259
NUDT12	0.245964	4.00327	0.200835
GAPDHP69	0.2458	5.20614	0.329087
BET1	0.245346	4.77947	0.470172
HAGHL	0.245107	4.66566	0.454833
CKS2	0.244997	4.72342	0.507284
PPIAP22	0.244787	11.5975	0.410128
ZBTB17	0.244298	4.80024	0.493167
AMBRA1	0.244154	3.96193	0.40224
HINT1	0.243852	6.16422	0.45549
ZNF566	0.243088	4.27527	0.487866
CNN2	0.243065	5.43859	0.620058
RPL7P1	0.242936	9.62917	0.437774
NOL3	0.242789	4.65471	0.422074
BRI3	0.2427	7.25245	0.695262
OCEL1	0.24191	4.08784	0.593532
THEM6	0.24185	5.071	0.653425
TPT1P4	0.241767	7.07954	0.425093
ARHGAP5	0.241658	6.39019	0.431487
RPL24P8	0.241585	7.9062	0.448267
RPL4	0.241279	8.31793	0.349187
HNRNPCP4	0.240871	6.32318	0.509063
LDHB	0.240864	7.2746	0.413188
TNFSF12	0.2408	4.83851	0.73864
UBE2S	0.240707	5.45419	0.54275
RUFY2	0.240582	4.41194	0.613094
TMEM120A	0.240559	3.88921	0.179604
DYNLL1	0.240383	8.59121	0.396503
TXNDC12	0.240382	6.41577	0.494421
SFSWAP	0.24035	4.76319	0.53456
NEU1	0.240341	5.21316	0.34227
BUB3	0.240251	4.79546	0.492211
ATXN10	0.239808	5.46264	0.410457
FKBP4P6	0.239716	5.37176	0.348842
VPS11	0.239384	4.36726	0.582485
SLU7	0.239297	4.96807	0.506308
VBP1	0.239075	6.80782	0.362407
DEDD2	0.238794	4.5168	0.594912
HMGN2	0.238735	8.13323	0.672965
KMT5C	0.238718	4.74821	0.70804
PRDX3P1	0.238629	7.4363	0.611023
GAS1	0.238628	8.50916	0.700856
NPC2	0.238602	5.59281	0.496457
MRPL34	0.238497	6.66155	0.401344
SPNS1	0.238318	4.82286	0.399055
REX1BD	0.237837	4.45974	0.717102
ASCC3	0.237837	4.80572	0.381087
CTBP2P8	0.237653	4.73891	0.708696
SULF2	0.237619	5.43326	0.373627
RSPRY1	0.237028	6.04265	0.350056
ZDHHC3	0.236946	5.45623	0.569026
RP9P	0.23684	4.75817	0.462442
SRIP3	0.236706	8.74133	0.411147
ERVK3-1	0.236466	5.67218	0.633574
GCC1	0.236384	5.32222	0.438228
EMID1	0.236324	4.50637	0.421082
FAM174C	0.236176	6.39755	0.607862
DPH7	0.236123	4.87529	0.638712
RIOK3	0.235484	4.8655	0.347211
BBC3	0.235249	5.37685	0.45183
BMPR1AP1	0.235204	5.06753	0.642415
SIRT2	0.235131	6.15846	0.390495
FTSJ1	0.23512	4.55564	0.435475
IL17RC	0.234918	4.88407	0.486608
CLCN3P1	0.234537	6.54783	0.687671
BRI3P1	0.234133	7.28048	0.750503
PYCR2	0.233883	5.23531	0.417562
SERBP1P6	0.233805	4.78597	0.704595
TRIAP1	0.233765	6.07502	0.485697
TMEM150A	0.233409	4.3594	0.547802
TSG101	0.232798	4.8036	0.38093
ADAM10	0.232612	6.41009	0.658823
IFT27	0.232317	4.36944	0.53212
RAB1C	0.232315	8.30012	0.371772
RPL22P1	0.232256	9.61242	0.420037
COX20	0.232191	5.94732	0.445226
GADD45GIP1	0.232183	6.82419	0.66761
HECTD1	0.231805	5.65045	0.349572
NDUFA9P1	0.231714	6.11704	0.369167
DNMT1	0.231701	5.33097	0.80342
MRM2	0.231546	6.14608	0.378133
MIB2	0.230932	5.64871	0.748948
SNRPEP4	0.230779	7.11512	0.412306
EEFSEC	0.230601	4.24723	0.626394
AMD1P2	0.230509	5.00548	0.477462
NBEAL1	0.230259	6.47238	0.359004
NAT14	0.230145	7.26786	0.451162
MRPL9	0.230109	5.71692	0.534246
CYB561D2	0.230003	4.60747	0.367922
SRXN1	0.229944	4.90765	0.43802
DHFRP1	0.229479	6.77365	0.700547
TOMM6	0.229274	5.54704	0.410489
DCTPP1	0.229197	5.92097	0.370306
MMADHC	0.228956	4.77843	0.430497
H2AX	0.228857	8.02525	0.734974
PCBP4	0.228615	7.21633	0.460529
NUDT16L1	0.228552	6.54704	0.558016
ABITRAMP1	0.228524	4.33244	0.465747
CPSF1	0.228459	5.00532	0.836871
SEC22C	0.228429	5.2318	0.486768
CCT4	0.228204	4.18216	0.500886
ACBD6	0.227983	4.44514	0.633885
QTRT2	0.227875	4.14608	0.356303
OLIG2	0.227198	7.6963	0.40661
ATAD1	0.226987	5.08411	0.793878
GCSHP5	0.226311	7.35796	0.437855
PHF1	0.226247	5.5503	0.54153
HMGN4	0.22604	6.67985	0.35562
UBA5	0.22579	5.36654	0.461135
DMTF1	0.225519	6.67622	0.624155
RPS11P5	0.225493	11.7771	0.576061
MPHOSPH10	0.225473	4.14512	0.328894
FBH1	0.225447	5.5765	0.598045
HSD17B4	0.225309	5.35909	0.380003
DNAJB14	0.225219	5.10834	0.487118
SNRNP25	0.224812	4.08231	0.356857
ZMYM4	0.224606	4.29838	0.347288
SLC16A1	0.224512	6.82582	0.727645
ZSCAN18	0.224395	6.70193	0.35896
UROS	0.223998	5.12364	0.820899
DCAF11	0.223957	5.92553	0.686787
CCND3	0.223573	5.06748	0.486039
ELP4	0.223384	4.27603	0.707245
RCC1L	0.223381	5.23313	0.430493
MTA2	0.2233	5.1547	0.63727
GTPBP8	0.223002	4.09284	0.349351
PRELID3BP10	0.222905	6.57298	0.510148
LDHAP5	0.22281	7.07593	0.677423
S100A11	0.222558	5.1132	0.584466
FBXO44	0.222514	4.81479	0.383524
TERF1	0.222347	4.56883	0.352012
COPE	0.222125	4.47551	0.654034
ERH	0.221981	7.24279	0.450157
HS1BP3	0.221865	4.48789	0.663555
PGLS	0.221769	6.37116	0.406626
LONP1	0.221746	6.62323	0.561564
PLXND1	0.221533	4.67041	0.362584
CDK4	0.221304	6.57582	0.490056
RING1	0.221143	4.35936	0.321842
SAT2	0.220974	7.72617	0.48514
FAM181B	0.220888	7.68139	0.804226
HNRNPD	0.22083	7.33839	0.635051
KXD1	0.220737	6.55546	0.514989
ZSWIM8	0.22035	6.16811	0.652062
COA3	0.220348	6.79076	0.385381
PTPMT1	0.220107	5.30393	0.491053
AP2S1	0.219952	7.0875	0.52894
FEN1	0.219243	6.20406	0.777279
PAGR1	0.21878	4.59672	0.645602
DYNLT3	0.21877	5.17015	0.387608
SEC13P1	0.218526	6.03033	0.377906
ANKMY2	0.218433	4.97974	0.394297
MCUR1P1	0.218216	6.70458	0.392773
SELENOW	0.218059	7.75347	0.466561
RPS4XP3	0.217919	7.27356	0.396279
TMEM59L	0.217757	5.80366	0.756471
TPI1	0.217714	8.44493	0.491144
RRM2P3	0.217632	6.08521	0.706357
PSMD8	0.217506	5.93823	0.471604
NT5C3AP1	0.217317	6.00475	0.428186
LAMTOR1	0.217251	6.57274	0.417755
EIF3G	0.217092	5.28871	0.784945
SLC52A2	0.216866	5.98668	0.481108
CCND2P1	0.216787	4.29138	0.318516
MEMO1	0.216559	4.21302	0.352321
H2AC19	0.216511	5.29746	0.714057
CSRP1	0.216483	4.94909	0.85238
OXLD1	0.216449	5.3666	0.4563
SPOP	0.216153	4.96328	0.412641
MAT2B	0.216097	4.87184	0.692802
TBCK	0.216056	5.25968	0.395992
ZNF286A	0.215642	5.01892	0.505782
NDUFA2	0.215464	4.7298	0.399552
HMGB3	0.215361	5.35445	0.47077
PTPA	0.215319	7.69501	0.470053
NAP1L4	0.21522	6.98501	0.549551
TFIP11	0.215191	4.39249	0.517445
ZNF268	0.214865	5.04069	0.406203
SRM	0.214807	5.98279	0.421478
CDR2	0.214679	4.68744	0.563753
LMBR1	0.214425	6.1459	0.421244
GEMIN8P4	0.214257	4.00515	0.315247
GORASP1	0.214188	5.47357	0.45096
RASSF1	0.214086	4.2777	0.393904
SLC2A4RG	0.214076	5.48353	0.494216
AEN	0.213909	6.31971	0.608559
EPB41L4A-AS1	0.213902	5.37138	0.664044
PTGES3P1	0.213864	8.47142	0.384946
IMPA1	0.213823	4.08121	0.374469
RFK	0.213284	5.59351	0.409233
GPX4	0.212985	5.96306	0.659704
RPL22	0.212962	6.23721	0.665813
FAM161B	0.212836	4.62383	0.463012
NIFKP6	0.212716	4.9344	0.460312
SPCS2	0.21259	7.00926	0.5659
CBFB	0.212476	5.26515	0.462696
RNH1	0.21243	5.22858	0.518268
CIR1	0.211949	4.70488	0.415763
LSM4	0.211856	7.59534	0.480335
PDCD6	0.211854	6.46723	0.609482
SBDS	0.211787	6.81931	0.505459
TMSB4X	0.211658	10.0719	0.38482
CXXC1	0.211609	4.49996	0.757627
GUSB	0.211315	4.91744	0.505337
UCHL1	0.211308	7.01512	0.608422
TMPO	0.211253	6.59422	0.693028
PFKM	0.211206	4.7083	0.687071
PDE4DIP	0.211182	4.46431	0.499359
SNRNP40	0.211118	4.53122	0.485607
PPP2R2B	0.211097	5.55763	0.412421
MYL12AP1	0.211046	6.31962	0.873143
TMED10P1	0.211037	8.94343	0.594302
ACP1	0.210777	6.28361	0.423391
PLRG1	0.209864	5.3053	0.442217
PODXL2	0.209801	5.94484	0.583671
ACAD8	0.209404	4.55996	0.587893
VDAC3	0.209232	5.68026	0.415939
LGALS1	0.209155	7.49184	0.597356
CALM2	0.20892	8.79926	0.585569
FAM220A	0.208889	5.69361	0.434482
UQCRC2	0.208728	4.37458	0.535114
CDC34	0.20814	7.04582	0.641457
CHMP5	0.20806	4.54809	0.554767
CCDC34	0.208055	4.39178	0.691432
WDR45P1	0.208018	5.19969	0.40818
SERPINH1	0.207922	6.38097	0.908547
THUMPD1	0.207912	5.22679	0.539566
TRIM36	0.207879	4.0562	0.426497
SUMF2	0.207839	6.60328	0.634902
MYL6P5	0.207706	10.659	0.444255
RPL10A	0.207534	4.93731	0.747007
FEZ2	0.207292	6.32121	0.618487
PIGK	0.207187	4.0363	0.402976
CCDC167	0.207084	4.34549	0.372826
ZNF606	0.207083	5.34581	0.642806
SERF1A	0.206876	4.3238	0.387759
BAZ1A	0.206772	4.66284	0.446844
MYCBP2	0.20674	4.83428	0.722849
SDHAF1	0.206552	5.87609	0.654473
COA5	0.206336	6.04887	0.41659
SEC11B	0.206292	8.05078	0.433579
ANAPC11	0.206239	6.59617	0.423079
CLPP	0.205847	6.32471	0.665274
SOX2-OT	0.205545	7.4473	0.457034
TECPR1	0.205281	5.23566	0.611766
FAM189B	0.205278	4.36094	0.708905
LIMD2	0.205098	4.64149	0.691268
SRP68	0.205029	5.16419	0.440741
BTN2A1	0.204881	4.73672	0.417466
SCG3	0.204848	5.02002	0.859618
ZNF775	0.204638	5.10565	0.467743
STMN4	0.204598	5.67149	0.871903
RPUSD3	0.204596	4.65709	0.55973
ST3GAL5	0.204557	5.31732	0.847631
EIF4G2	0.204433	7.96375	0.41174
HDGFL2	0.20423	4.81102	0.534743
AHCYP4	0.203928	4.98903	0.693305
GCFC2	0.203906	4.11801	0.491917
IGHMBP2	0.203878	4.85448	0.655252
SMIM29	0.203865	5.70839	0.512372
RBM5	0.203782	5.68514	0.577233
UQCC1	0.203593	5.60146	0.427506
RPS3	0.203571	4.61115	0.653808
COPS5	0.203472	4.57482	0.489739
CTDNEP1	0.203316	5.85915	0.475126
AZI2	0.203282	5.04637	0.503323
ALDH9A1	0.203021	5.4176	0.637189
DCTN3	0.202044	5.40432	0.593748
SMARCB1	0.201894	5.45582	0.434914
MRPL16	0.201767	5.62464	0.434133
PSAT1P3	0.20156	7.3147	0.679271
ADIPOR1P2	0.20125	5.35723	0.421038
MVB12A	0.201216	5.3997	0.635209
RPL35P2	0.200759	8.37618	0.58387
NDUFA5	0.200714	7.0646	0.479649
RPS13P2	0.200643	9.9537	0.551246
TMCO3	0.200619	5.42982	0.853216
RNF14	0.200053	4.70072	0.414082
ZNF362	0.200015	5.36504	0.47704
SUMO2	0.200012	7.82143	0.466837
FZD3	0.200005	6.05882	0.423176
WIPF2	0.199658	4.63857	0.42109
CLEC11A	0.199615	4.53872	0.502069
TPM1	0.199601	4.37606	0.399459
POLR2H	0.199588	5.74607	0.525469
E2F6P1	0.199525	4.33126	0.636511
GABARAPL3	0.199489	5.4818	0.744282
HMGA1P3	0.199378	5.53206	0.708367
PKIB	0.199369	6.99135	0.852686
ZNF212	0.199365	4.41204	0.619331
RPS27AP16	0.199334	10.6112	0.469394
XPA	0.199212	4.2269	0.569698
CCDC50	0.199188	5.02026	0.434784
TACC3	0.199143	5.49089	0.7435
SAPCD2	0.199139	5.70437	0.61737
MYL6B	0.199033	4.65058	0.568141
FAM214B	0.198996	4.29894	0.565947
CRYZ	0.198863	4.75781	0.430795
HMCES	0.198778	4.36453	0.486409
CDK17	0.198354	4.83138	0.421062
C4orf3	0.198237	6.9287	0.545331
TMEM50B	0.198215	5.44494	0.615666
CEPT1	0.198196	4.69	0.416762
GINS1	0.198172	4.71999	0.775788
UBTD1	0.198028	5.8567	0.770787
GNG4	0.198001	4.85446	0.599887
GRN	0.197988	6.97679	0.768457
COPRS	0.197968	4.8371	0.730653
SUCLA2P1	0.197762	5.49291	0.421367
ENO1	0.197139	7.28398	0.677227
ACTR3	0.1971	5.68154	0.532611
PIGH	0.196917	4.47641	0.48818
RPL5P4	0.196901	5.78112	0.497212
EIF4E2P2	0.196872	6.31221	0.432622
CBY1	0.196682	4.84254	0.448056
SLC20A2	0.196671	6.63027	0.50828
H2AC6	0.196292	5.85332	0.760589
PRKDC	0.196069	5.3503	0.694443
TMEM161B-AS1	0.195984	4.92385	0.48349
UFC1	0.195962	5.75363	0.599308
CCM2	0.195804	5.25019	0.430136
FAM153CP	0.195699	7.89754	0.538048
RPS19P3	0.195602	8.48504	0.631312
THUMPD3	0.195442	5.29391	0.524752
SLC9A3R1	0.195409	4.24585	0.535045
C12orf57	0.195071	5.66451	0.458026
CHRNA9	0.194994	4.34156	0.670365
OLIG1	0.194972	8.15432	0.704988
COPS7A	0.194834	5.50259	0.465672
PSMA6P1	0.194756	7.99438	0.448778
CADM4	0.194655	7.41541	0.730989
TCEAL7	0.194292	6.18445	0.811345
PYM1	0.19406	5.59424	0.505497
SMARCA5	0.193979	4.23684	0.450922
NBR1	0.193899	5.4517	0.596275
IQCJ-SCHIP1	0.193793	4.95102	0.466364
RBM28	0.19355	4.30023	0.694191
NXF1	0.193538	4.15849	0.620605
MZT1	0.193491	4.43464	0.719766
ADCYAP1R1	0.193448	6.26395	0.868551
LMO2	0.193245	5.76294	0.73463
BUB3P1	0.193052	6.13079	0.616179
STMN3	0.192876	7.79838	0.652131
RBCK1	0.192578	6.77499	0.787876
C1DP1	0.192387	6.81394	0.642649
PIAS1	0.192222	4.96681	0.462957
TPT1P9	0.192122	9.81086	0.456715
PSPH	0.192014	5.34738	0.468407
ERGIC3	0.191991	4.96811	0.75859
CETN2	0.191987	5.01811	0.634444
LRRC49	0.191977	3.91677	0.467521
FRYL	0.191689	6.04111	0.684853
INPP1	0.191521	4.14379	0.342885
AK4	0.19142	5.49177	0.665335
ARL6IP4	0.191418	5.42118	0.554401
BTBD3	0.191224	5.46567	0.674853
DDAH2	0.191136	4.90176	0.62466
TMEM87A	0.190996	6.05181	0.484515
NOC2LP1	0.190968	5.93198	0.748071
TRIM41	0.190931	5.23062	0.628067
OBI1	0.190808	4.10634	0.577214
ABHD12	0.190242	6.14944	0.741466
BCAP29	0.190129	5.13573	0.680714
BRSK1	0.189828	5.96969	0.612361
TMUB2	0.189705	5.80326	0.441189
SDHCP4	0.189656	6.58641	0.583184
SOD2	0.189638	6.04357	0.462805
MRPS6	0.189588	6.05962	0.576646
GPX1	0.189423	8.77145	0.438996
KLHL7	0.189384	7.22288	0.709046
ERCC1	0.189176	5.03984	0.764643
ZNF559	0.189013	5.16696	0.856281
GOLT1B	0.188992	5.03782	0.521111
PAQR3	0.188884	4.70968	0.44053
ATP5F1AP2	0.188861	7.11772	0.595371
RPS2P5	0.188742	10.8488	0.609004
NABP2	0.188736	5.1598	0.598366
SAT1	0.188618	6.77318	0.681958
DEF8	0.188241	5.41721	0.552872
CDK2AP2	0.187975	5.00711	0.690943
LDHBP2	0.187834	9.86265	0.590612
TMEM97P2	0.187781	5.61408	0.763599
OSGIN2	0.18773	4.47548	0.57434
FOXM1	0.187673	5.74417	0.639791
SMARCAD1	0.187663	4.16956	0.418563
VTA1	0.18761	5.27922	0.477771
ZNF14	0.187578	4.09447	0.364624
KDM5C	0.187465	6.94199	0.528758
C1GALT1C1	0.187194	5.15921	0.711125
ABT1P1	0.187073	4.19963	0.484783
CAMKK2	0.186976	4.9421	0.508179
RPL5P1	0.186961	9.06802	0.596273
TMEM106C	0.186691	5.91115	0.47097
GOT2P3	0.18661	5.95164	0.437036
ATP5F1A	0.186518	5.39624	0.460797
SETMAR	0.186458	4.65434	0.441608
SHISA4	0.186012	5.00974	0.46854
SRRD	0.185944	4.17347	0.419048
ANAPC16	0.185939	6.72981	0.800522
RPL13AP7	0.185897	6.01156	0.715148
PSME2P2	0.185706	6.86528	0.57082
ICE2	0.185622	4.29168	0.396099
ZRSR2P1	0.185318	4.43348	0.530409
RPL23P8	0.185251	9.65209	0.450745
ACAA1	0.185167	4.66141	0.499382
KCTD17	0.185077	5.53512	0.478539
MIF-AS1	0.184918	5.97197	0.59549
WASHC4	0.184831	4.5759	0.433172
PCNAP4	0.184478	4.76469	0.81327
PCNAP3	0.184431	7.94193	0.835551
SUCLG2	0.184212	4.72507	0.480672
RSL24D1P2	0.184164	6.34402	0.755224
SERPINB6	0.183842	5.15459	0.541584
CCNQP3	0.183627	4.9224	0.564862
RPL10P9	0.18354	9.05741	0.462237
OSER1	0.183504	5.42131	0.531358
ACOX1	0.183366	4.76333	0.604565
RPS2P46	0.183238	10.1594	0.609582
EXOC1	0.183077	4.22885	0.475843
TBL2	0.182949	5.55298	0.45372
IGFBP2	0.182932	10.0378	0.515379
NCAPD2	0.182859	4.95279	0.687688
MAPK8IP3	0.182352	6.30734	0.706481
RFC2	0.182331	4.28373	0.644982
SRP72	0.182318	6.02171	0.446304
GON7	0.182254	4.30911	0.471428
BTF3	0.182074	6.9527	0.570282
SPAG7	0.182041	5.15641	0.630849
YWHAZP5	0.182021	6.68759	0.808087
SCYL2	0.182011	4.85739	0.470523
MAIP1	0.181921	4.05365	0.639838
RTF2	0.181761	6.25538	0.599601
IDI1	0.181746	6.12201	0.522627
ZNF174	0.181742	4.40914	0.675064
RPS4XP6	0.18164	5.65279	0.449636
MTHFD2L	0.181449	4.33577	0.708383
ANKRD54	0.181429	4.65881	0.464081
ZNF736	0.181329	4.25951	0.46224
PUF60	0.181249	6.42278	0.471034
ATP5PO	0.181139	3.98242	0.732564
MIR99AHG	0.180933	5.23189	0.660574
FAAP20	0.180908	6.43842	0.481984
GUCD1	0.180717	5.86283	0.474592
BTG1	0.180566	7.80319	0.800295
NOL7	0.180383	5.041	0.542227
PAQR6	0.180315	5.11528	0.582777
SMIM20	0.180313	5.65424	0.567805
RPS9	0.180252	5.1241	0.743558
RPL27A	0.180222	5.01077	0.656567
ATP6V1C2	0.17994	4.74208	0.470377
PHF19	0.179887	6.2032	0.827703
RPS4XP13	0.179722	7.25424	0.466645
SCAMP5	0.179617	6.00351	0.743848
HCG25	0.179474	5.35251	0.695229
RPLP0P6	0.17922	10.7599	0.474259
ZBTB9	0.179135	3.98352	0.340316
ITM2C	0.179064	8.19627	0.86166
SS18L2	0.179051	4.14461	0.589609
MIS12	0.178899	5.07691	0.673678
AKT2	0.178687	6.71192	0.681259
VPS4B	0.178608	4.64302	0.516705
BLOC1S4	0.178561	5.29607	0.493146
RTKN	0.178499	6.14492	0.577447
RNF126P1	0.178342	5.75603	0.541494
AURKAIP1	0.178203	6.44692	0.668372
PDCL3P4	0.177896	5.35279	0.519144
ZNF302	0.177685	6.33529	0.742888
MRPL35P3	0.17764	6.34121	0.496825
RAD1	0.177521	4.27585	0.480877
BORCS7	0.177323	4.42903	0.683021
STX2	0.17731	4.72942	0.699568
SF3A3P2	0.177228	5.47105	0.718073
AIMP2	0.177171	4.28381	0.470119
DUS3L	0.177107	5.17354	0.834708
RPL22P13	0.176846	8.46579	0.837416
RND3	0.176815	6.69761	0.781879
AMD1P3	0.176763	4.92644	0.564714
OSTM1	0.176745	6.80351	0.474403
ATP6V0E1	0.176634	7.35871	0.512348
FAM98B	0.176559	4.71608	0.465424
G6PC3	0.17649	7.54627	0.598476
PSMB7	0.176355	4.60517	0.538262
HLTF	0.176329	4.51204	0.695434
GIPC1	0.176208	7.58792	0.488643
ZNF259P1	0.1762	5.10573	0.620899
SLC5A6	0.176025	5.09484	0.840111
RPUSD4	0.175847	4.38172	0.706901
RIDA	0.175755	4.23939	0.430931
INTS14	0.175573	4.87697	0.60136
TPMTP1	0.175504	4.28659	0.420269
CDK10	0.175463	5.40426	0.788037
PPP5C	0.175393	4.42169	0.755092
DRAXINP1	0.175336	4.97883	0.666805
ZFP41	0.175261	4.69815	0.49035
CDKN2AIP	0.175253	5.25355	0.485256
CCL2	0.175222	4.97737	0.551337
LINC00662	0.17509	5.44296	0.640887
AAR2	0.175056	5.78304	0.508983
EPM2AIP1	0.175033	4.67116	0.479027
ATP5F1CP1	0.174891	7.78454	0.764808
AKR1B1P7	0.174729	6.54364	0.793232
ZMAT2	0.174667	6.19234	0.566472
ZNF23	0.174604	4.4562	0.465354
RPS17	0.174484	6.12798	0.53941
KDM4B	0.17437	5.50525	0.469322
MRPL57	0.174117	5.32503	0.731412
MAP6D1	0.173768	5.01998	0.488217
LRRTM2	0.173649	6.90694	0.569072
E2F6	0.173224	4.76094	0.534142
CHST11	0.173125	6.22644	0.728563
RBBP4P1	0.172948	7.82761	0.689473
ARRDC3	0.172938	5.17003	0.618521
MAPK3	0.172644	5.77026	0.65139
MEIS3P2	0.172563	6.53261	0.486886
OSTCP5	0.172524	6.66828	0.470405
RNF113A	0.172134	4.38032	0.436337
GPS1	0.172058	6.52927	0.496294
IMPDH2	0.171531	4.39977	0.61391
MFSD6	0.171475	4.76653	0.830765
RNF41	0.171368	5.31692	0.596115
COA1	0.171253	5.71227	0.477777
UBA1	0.17125	5.37763	0.509675
AK6	0.171011	5.1546	0.656199
CMAS	0.170948	4.2135	0.436416
IRF7	0.170878	4.29644	0.526346
GEMIN7	0.170663	5.05917	0.574729
DBNDD2	0.170442	5.67631	0.600916
CLN8	0.170376	4.29803	0.656999
HLA-H	0.170339	6.02726	0.511598
TRPC4AP	0.170228	4.93759	0.546969
CHCHD2P9	0.170156	6.58449	0.584392
MZT2A	0.170066	6.09582	0.615197
MUS81	0.17006	4.68447	0.735774
COMMD10	0.169914	4.28273	0.550822
TTYH1	0.169856	7.1674	0.832195
GNA11	0.169817	6.89261	0.478636
SPART	0.16976	5.56083	0.695903
HNRNPAB	0.169734	7.25434	0.702283
RPL15P3	0.16972	10.7231	0.528842
S100A6	0.169631	6.67068	0.900443
PAPSS1	0.169484	5.01213	0.519082
NSD3	0.169445	6.52191	0.639444
TSEN34	0.16929	6.06148	0.728773
SLC25A5P5	0.169261	6.03936	0.521998
HNRNPCP2	0.168758	10.036	0.59655
APRT	0.168542	5.16461	0.54657
CLASP2	0.168355	5.0663	0.713051
DEXI	0.167927	5.51253	0.547993
TMEM115	0.167674	6.71764	0.528873
NECTIN2	0.167645	7.01947	0.702239
RNASEK	0.167253	7.7206	0.687844
BRD3OS	0.167248	5.19141	0.527733
DIPK1A	0.167042	5.18021	0.779527
ISG15	0.166883	5.40889	0.630107
PPIAP31	0.166876	7.2902	0.550584
AMZ2	0.16643	5.4271	0.537628
RCC2P7	0.166232	4.62516	0.555218
EDF1	0.166037	4.72644	0.608284
SCOC	0.166037	6.82351	0.652884
ATPSCKMT	0.166021	4.19782	0.470447
KLHL13	0.165788	5.91184	0.559129
EID2	0.165723	6.25878	0.64859
LAMTOR3P1	0.165646	7.00103	0.619306
KNSTRN	0.16544	4.22415	0.630123
SLC4A1APP1	0.165325	4.9876	0.831953
GPAA1	0.165309	6.43103	0.600172
RPL10	0.165101	7.07599	0.574733
LGALS8	0.1651	4.22885	0.608408
APOL2	0.16501	5.44379	0.669518
SATB2-AS1	0.164902	4.42517	0.740636
NAT9	0.164841	4.83191	0.681107
VTI1BP1	0.164719	6.40752	0.534825
RPL31P49	0.164711	8.04096	0.61135
STK25	0.164694	7.44485	0.53017
TMEM219	0.164549	5.14346	0.728006
LRRC17	0.164501	5.63924	0.907034
DUSP7	0.16444	4.15888	0.536426
ROBO1	0.164262	5.46237	0.827707
GRIA4	0.164247	5.17121	0.542399
TRMT44	0.164146	4.23308	0.546637
ATP5F1AP1	0.164129	4.32396	0.498902
PSMD1	0.164124	4.92981	0.578461
PTK2	0.164083	6.28631	0.598126
ZNF708	0.163925	4.96236	0.728049
RPL37P6	0.163793	4.90547	0.769612
LINC00174	0.163257	6.53104	0.50808
ATXN1	0.163247	5.02081	0.804599
CDKN2D	0.163171	4.82907	0.648328
RNPS1	0.163017	6.75886	0.597335
CNPY3	0.162938	5.7221	0.494767
RRM2B	0.162867	6.0534	0.636401
MDK	0.162532	7.26531	0.539956
PCMTD1	0.162435	4.72044	0.571474
HNRNPABP1	0.162414	8.39036	0.716963
AAGAB	0.162177	4.92631	0.513396
PRMT6	0.162151	5.08898	0.559339
RWDD4	0.162038	4.1041	0.603688
RAB33A	0.161665	4.24553	0.51328
YBX3	0.161433	5.04835	0.728212
APBA3	0.161412	5.6566	0.639256
OGFR	0.161378	6.15508	0.596725
STX10	0.161218	5.55775	0.732297
AFAP1	0.161017	4.17374	0.728162
RPL23AP2	0.160916	5.96337	0.544428
TOMM40	0.160912	5.71522	0.810871
ZNF7	0.160656	5.24875	0.647681
GTF2H3	0.160645	5.04012	0.512719
ACTL6A	0.160634	4.29997	0.592495
SIVA1	0.160517	4.90867	0.545257
NREP	0.160226	7.3137	0.790059
SUGP1	0.16002	4.05245	0.567549
ARHGEF25	0.159896	4.2855	0.476583
CDKN2C	0.159866	7.57291	0.721086
NDUFC2	0.159863	7.21336	0.792132
DLL3	0.159847	4.29684	0.620235
MTLN	0.159832	5.89504	0.718357
RAB8B	0.159636	6.07019	0.634249
TCEAL4	0.15956	7.61223	0.687671
NBN	0.159544	4.82507	0.776066
LMO4	0.159448	6.7823	0.830918
TMEM178A	0.159306	5.30906	0.883266
FBRS	0.159193	5.51022	0.560193
ARHGEF17	0.159178	4.90991	0.681883
TRAM1	0.15907	5.95435	0.537652
FXYD6P1	0.158949	6.45795	0.806455
COPB2	0.158871	5.27268	0.630206
PET117	0.158799	4.55657	0.816939
NKIRAS1	0.158727	4.28524	0.601523
TRAF4	0.158591	7.05885	0.641886
PPP2R1A	0.158578	7.23079	0.512952
EXT2	0.158536	6.11985	0.559155
TRAF7	0.158527	4.66481	0.579022
SLC41A1	0.158512	5.55743	0.60285
RHBDD3	0.158476	5.83993	0.527437
DLD	0.158427	4.57173	0.759681
WSCD1	0.158316	7.49291	0.514484
BAD	0.158196	6.62034	0.528182
NDUFA10	0.158116	4.64822	0.523709
DMAC1	0.158083	4.36212	0.630169
TMEM60	0.158072	6.02516	0.68598
RNASEH2C	0.158036	6.12481	0.762265
NECAP2	0.15797	5.29896	0.525737
METTL14	0.157896	4.25983	0.511167
TPI1P1	0.157843	10.2126	0.567021
DDX54	0.157836	5.02814	0.600237
ZNHIT2	0.157812	4.71424	0.778195
VPS8	0.157753	4.12345	0.5832
OGT	0.157735	5.70414	0.685309
GTF3C5	0.157535	5.28655	0.548548
SNX11	0.157489	4.08311	0.412418
RPL17-C18orf32	0.157483	6.2503	0.582479
CHST12	0.157483	6.04682	0.551656
MTMR3	0.157385	5.03526	0.549682
NPM1P6	0.157184	6.74269	0.602093
LENG8	0.157176	6.04421	0.851235
DEAF1	0.15697	5.01761	0.692737
CAMK2G	0.15651	4.26429	0.648527
TNPO1P1	0.156505	5.46472	0.669263
LHFPL6	0.156479	6.18876	0.905373
NSRP1P1	0.156436	4.30548	0.617413
HS2ST1	0.156428	5.59609	0.625684
TXNDC15	0.156388	6.90104	0.673576
CNIH2	0.1563	5.59237	0.728425
POLR3D	0.156241	3.95257	0.467488
CREBL2	0.156162	5.22991	0.802996
SACM1L	0.156105	5.56704	0.524461
LINC02693	0.156105	4.47287	0.71456
MID1IP1	0.156027	6.27786	0.615217
CACTIN	0.155877	5.18706	0.774812
TWF2	0.155755	4.18506	0.447422
TMEM14A	0.155668	4.27879	0.516444
TRIM37	0.155634	4.23387	0.503051
ZBTB22	0.155494	5.75864	0.531193
RBBP4	0.155474	5.68203	0.766306
ATP5MPL	0.155464	5.15272	0.56213
SNHG32	0.155233	6.17567	0.778112
MRPL27	0.155105	5.83354	0.629933
TBC1D23	0.155101	4.83665	0.673082
FAM131A	0.155014	4.98559	0.6273
DMPK	0.154941	6.22782	0.878869
NARF	0.154892	5.22798	0.742205
TPGS1	0.15484	6.28317	0.664756
THAP3	0.154708	5.5569	0.732091
EEF2KMT	0.15461	4.46288	0.494572
CLTA	0.15455	7.28303	0.64213
PRUNE1	0.154509	4.30378	0.534604
TXNDC5	0.154508	6.63351	0.536115
MALAT1	0.154496	8.06014	0.850624
PRR14	0.154444	5.74967	0.534785
GPX1P1	0.154401	8.99117	0.541914
CHMP3	0.1544	6.62214	0.60064
MRPS35	0.154366	5.37443	0.531969
PLPPR5	0.154286	4.38186	0.516974
PHF5A	0.154275	5.73445	0.614907
ABHD5	0.154147	4.38746	0.641679
PDLIM5	0.154095	6.05309	0.536187
MRFAP1L1	0.153985	7.53928	0.628584
ARFIP2	0.153796	5.1567	0.7008
DPM3	0.153735	8.32819	0.619864
PLEKHH3	0.153674	5.06726	0.60169
WASF3	0.153625	4.33646	0.471274
MINK1	0.153615	4.86318	0.755427
HSPB1P2	0.153505	7.11186	0.858074
WLS	0.152941	6.90065	0.709046
AIF1L	0.152826	6.30817	0.566745
BNIP3P1	0.152808	8.11327	0.887557
ARL2BP	0.152751	6.7347	0.624578
IMPACT	0.152623	4.30493	0.754848
PPP2R3B	0.152549	4.35831	0.5156
H4C14	0.152542	4.89047	0.621635
SRP9	0.152446	8.41279	0.565931
U2AF2	0.152376	6.28941	0.721057
EMC10	0.152299	7.66645	0.807948
TET2	0.152288	4.37972	0.508305
HAUS2	0.152278	5.18185	0.539802
APBA2	0.152228	7.35217	0.531246
BTBD6	0.15187	5.42408	0.552442
MGAT2	0.151853	5.92554	0.630451
TMEM121	0.151768	6.18226	0.543585
TK2	0.151763	4.64063	0.593961
LIG3	0.151588	4.62459	0.731562
HJURP	0.151577	4.88424	0.836993
IRF2BP1	0.151464	6.81419	0.649665
UBE2CP3	0.151412	6.38756	0.874477
NDUFV1	0.151265	6.18293	0.821926
SNAPC2	0.150906	4.76018	0.678545
SNX17	0.150873	4.78452	0.743567
CCDC115	0.150786	5.00129	0.570416
PLA2G15	0.15067	4.78095	0.818857
NUSAP1	0.150608	5.01806	0.83855
USP8	0.150487	5.27652	0.529879
DNAJC9	0.150467	4.24698	0.652681
RPL23A	0.150338	5.00579	0.544102
BDP1	0.150263	4.19197	0.602781
C8orf33	0.150258	6.50655	0.527755
SLC39A3	0.15023	6.70698	0.585787
HNRNPR	0.150083	7.3862	0.661413
PRPF40A	0.149648	4.58534	0.559267
GRWD1	0.149625	4.87396	0.796442
CMTM3	0.149598	6.90937	0.704035
CHCHD3	0.149409	5.67304	0.534162
ZNF445	0.149361	4.80398	0.600404
PSAT1P4	0.14921	5.93837	0.731346
ZNF627	0.149189	5.49033	0.554445
ALDOA	0.148995	7.95829	0.577073
DVL1	0.148978	5.59094	0.599308
DDOST	0.148852	5.56089	0.54005
WARS1	0.148774	5.24673	0.795844
DCTD	0.148695	6.5758	0.568135
WASF1	0.148635	4.25314	0.464507
SLC25A32	0.148445	4.49317	0.624565
TYMS	0.148295	5.76804	0.856694
SH3RF1	0.14828	4.11723	0.638268
MEST	0.148122	5.10904	0.873007
ZC3H7A	0.147938	5.59288	0.629211
CCDC12	0.147885	4.20568	0.504794
EIF2S2P3	0.14785	4.77522	0.687572
ME2	0.147519	4.09185	0.534148
DVL2	0.14751	5.40003	0.725137
TAMM41	0.14746	4.21552	0.675528
ZNF703	0.147438	5.3422	0.869519
CHRNA7	0.147369	4.44899	0.79267
ELMOD3	0.147323	3.98808	0.480176
RSL24D1	0.147157	6.56198	0.554746
RAB15	0.147052	5.33705	0.813174
PPFIBP1	0.146819	5.16681	0.803828
TIMM10B	0.146737	5.18441	0.780816
MTHFD2	0.146674	5.61985	0.592556
TXNIP	0.146499	6.90075	0.880699
CNOT8	0.146237	5.61229	0.568518
LSM10	0.146162	6.88687	0.590743
DOHH	0.146124	4.50238	0.758631
RPL13AP5	0.145984	12.555	0.719572
GLT8D1	0.145957	5.72799	0.566678
NDRG1	0.145936	6.67295	0.90032
CSNK1G2P1	0.145894	5.26033	0.550184
CPE	0.145828	6.47101	0.903786
ARPC1A	0.145752	6.6998	0.771978
BNIP3L	0.145649	6.96319	0.752662
LMTK3	0.145621	4.90138	0.7188
SAP30L	0.14543	5.14222	0.668779
PPP1R8P1	0.145348	6.04459	0.570764
ARL16	0.145312	5.89961	0.729715
ILF2	0.145292	6.45008	0.698999
SYP	0.14517	5.23066	0.839144
B3GAT3	0.144986	5.5334	0.575117
ID2	0.144945	8.83391	0.670394
RAB28	0.144909	4.5347	0.566652
HLA-A	0.144802	9.03908	0.534564
ITPRID2	0.144735	7.23207	0.583273
MSX1	0.144682	5.36535	0.845056
TNRC6A	0.144252	4.8888	0.69415
RHOQP1	0.144196	4.77347	0.650585
GADD45G	0.144154	5.00088	0.900942
CIAPIN1	0.144087	4.99869	0.612184
PTMAP5	0.144065	8.11088	0.64351
RBBP7	0.144033	5.9615	0.692146
DNAJB11	0.143986	4.48152	0.598427
ATG101	0.143873	5.40295	0.671036
MSRA	0.143811	4.53928	0.79415
PIGO	0.143775	5.02343	0.560985
LAP3	0.143669	5.12667	0.716864
HDAC1P2	0.143626	5.22596	0.804367
CLEC16A	0.143549	4.62125	0.661617
INTS11	0.143397	6.26953	0.813609
LDLR	0.143292	5.13417	0.811147
SEPTIN7	0.143269	8.59526	0.589437
PDE6D	0.143246	4.78511	0.608264
PSMB5	0.143136	7.71812	0.553758
PID1	0.143101	5.74181	0.911785
PPM1D	0.142856	4.38986	0.753167
TRMT1	0.142809	4.74857	0.841264
ZNF100	0.142779	4.4266	0.714217
MDH1	0.142778	5.54787	0.604319
UQCRFS1P1	0.142708	7.38231	0.796834
SNX12	0.142677	5.91602	0.751363
NXN	0.142582	4.19098	0.723351
GNPDA1	0.142576	5.96199	0.580278
MED11	0.142423	4.89026	0.728945
HMG20B	0.142384	6.26974	0.665582
KMT5AP1	0.142376	5.21756	0.588136
ATF3	0.142317	5.472	0.750534
CUL5	0.14231	4.13256	0.661643
SPATC1L	0.142244	4.41774	0.628508
VPS18	0.142193	5.25815	0.758563
RNF6	0.142069	4.99494	0.845836
CZIB	0.141956	5.48448	0.710771
SHC1	0.141925	5.89235	0.840698
STK36	0.141861	4.90943	0.821202
VPS35	0.141798	4.95448	0.570766
TMEM245	0.141694	5.06058	0.580365
IER5	0.141298	6.69351	0.595115
PAICSP4	0.141052	8.01371	0.822234
THAP9-AS1	0.140678	4.67169	0.631871
UEVLD	0.140556	4.18723	0.496766
GTPBP1	0.140412	5.23716	0.579971
LYRM1	0.140269	4.30558	0.532153
ZNF213	0.140267	4.37484	0.570062
HSPA13	0.140225	6.96493	0.775168
FAM3C	0.140123	7.41756	0.67334
OTUD4	0.140123	4.07545	0.480761
SPAG16	0.140043	4.39893	0.599324
LTBP3	0.139959	5.52392	0.812643
DDX50P2	0.139747	4.3581	0.789979
SCAND1	0.139583	7.93342	0.658302
NAB1	0.139526	5.51077	0.72224
FRMD4A	0.139366	5.53554	0.884957
PBX2P1	0.139049	5.97745	0.634332
BCL7C	0.139027	4.01887	0.589817
MICU1	0.13893	5.06863	0.860732
RNMTL1P1	0.138613	4.30962	0.688238
SDHC	0.138479	6.0495	0.652271
USP5	0.138327	4.87278	0.642995
GPR89P	0.138233	4.30014	0.610475
ECHDC1	0.13818	5.85367	0.651974
BCR	0.138125	5.0907	0.600344
MRPL50	0.138114	4.58568	0.561569
PIGFP1	0.138108	5.57522	0.755886
RANGAP1	0.137947	5.13284	0.60082
HDHD5	0.137931	5.66861	0.742178
MRPL44	0.137806	5.14909	0.57133
DAPK3	0.13763	6.62095	0.642447
LANCL1	0.137592	5.60458	0.602187
ROCK2	0.1373	4.39225	0.607811
RPS3AP6	0.137075	10.746	0.631031
ZMYM3	0.137062	4.99291	0.590062
POFUT2	0.136989	5.59203	0.634406
FAM200A	0.136987	4.3886	0.775595
EXOC5	0.136888	5.62754	0.628555
H2AC18	0.136867	5.51892	0.787308
TRAPPC3	0.136857	5.96646	0.568987
GLO1	0.136809	6.99192	0.690138
UNG	0.136693	5.45869	0.752274
FUNDC2P1	0.136672	7.4963	0.62401
NOL6	0.136624	4.15049	0.59382
DKC1	0.136623	4.3978	0.756923
ARFIP1	0.1365	4.54561	0.651304
COQ5	0.136485	4.12005	0.571951
RPL21P119	0.136415	7.82356	0.790976
ITPA	0.136368	5.85575	0.612547
AKAP8	0.136336	4.60155	0.805957
TMEM250	0.136002	5.34986	0.569235
HGS	0.135794	6.07342	0.614401
RAN	0.135789	7.00787	0.619877
C5orf22	0.135671	5.07805	0.666658
HYAL2	0.135619	6.63208	0.829541
RBMXP2	0.135614	6.55991	0.720599
RPL7AP50	0.13556	5.18115	0.584301
GMPPB	0.13547	4.62781	0.66996
MRPL38	0.135348	5.55308	0.60024
DPAGT1	0.135267	5.88973	0.757009
MUC20-OT1	0.135053	4.60727	0.832428
TUBA1B	0.135014	9.78747	0.829031
SUMO2P1	0.134922	5.8687	0.677116
LINC00667	0.134851	5.23008	0.631545
DERPC	0.134844	5.83727	0.667905
RPS6	0.134662	5.21463	0.659714
NOP56	0.134501	6.99215	0.817028
ILVBL	0.134418	3.9142	0.538614
SAP18P2	0.13434	7.72064	0.837767
BYSL	0.134313	4.17263	0.637344
DUBR	0.134185	4.85043	0.720579
ATG4D	0.133977	5.02411	0.762232
GOT2P2	0.133962	5.29101	0.590526
TCEAL8	0.133871	6.75282	0.8325
COPS5P1	0.133828	5.83317	0.624847
MEIS2	0.133806	6.20708	0.73208
MGME1	0.133674	4.90042	0.859879
PRR13P5	0.133668	4.91866	0.675369
KLHDC3	0.133497	4.72506	0.723044
NPM1P39	0.133458	6.33418	0.692589
PSMD10P2	0.13342	5.29817	0.630009
RPS23P8	0.133283	9.9036	0.747938
DCUN1D4	0.133236	5.12667	0.620932
CSPG5	0.133222	7.91155	0.810433
IER3IP1	0.133179	4.53451	0.67178
FOXD1	0.133168	5.48175	0.757184
AP4M1	0.133154	4.45961	0.570877
SRPRB	0.133132	5.10646	0.634518
PLK2	0.132978	5.24787	0.899996
VAMP2	0.132922	6.52862	0.694934
GABARAP	0.132857	8.34184	0.75362
AP5B1	0.132762	4.37698	0.577682
NAP1L4P3	0.132757	6.73887	0.579631
RAP1AP	0.132756	7.30257	0.588484
BTF3P10	0.132741	8.12885	0.724242
PKP4	0.132735	4.44541	0.839367
MTERF1	0.132615	4.85575	0.586309
PKIG	0.132443	5.98507	0.78734
DOLK	0.132383	5.7763	0.709873
ARFRP1	0.132199	5.62371	0.771269
DEK	0.132022	6.39459	0.829703
STK10	0.131862	3.96092	0.477735
TADA1	0.131701	4.2081	0.579309
EIF2B5	0.131139	5.1504	0.822304
GET1	0.130715	6.26947	0.775595
EMC4	0.130574	5.94799	0.682514
POLE3	0.13055	5.96519	0.698727
CASP7	0.13054	5.48068	0.819066
ZNF517	0.130227	4.67631	0.644234
PLOD1	0.130151	5.93767	0.742076
LIN7C	0.130138	4.43322	0.637396
SLC39A1	0.130091	7.24162	0.686598
LRP1	0.130086	6.15529	0.588957
TMEM14B	0.12985	5.69763	0.611713
LMAN2	0.129831	6.18323	0.665256
ZBTB12	0.129572	5.21807	0.633122
PARD6A	0.129518	3.9915	0.462487
UBE2D2	0.12933	6.37928	0.611324
DNAJA1	0.129253	6.81953	0.684225
RAD1P1	0.129209	4.75623	0.780891
ZNF706	0.129141	5.54856	0.83862
PREX1	0.129122	6.99265	0.696361
GON4L	0.129066	5.32929	0.701304
HDAC7	0.129018	4.23341	0.658008
TRIM2	0.128926	5.21082	0.843007
NME2	0.128866	6.14367	0.684128
GIGYF1	0.128658	5.08852	0.763781
SNRPD3	0.128579	6.14991	0.594872
ALKBH2	0.128547	4.47669	0.764146
SDAD1P2	0.128441	5.34075	0.625012
APCDD1	0.128437	4.57597	0.682573
TMEM101	0.128282	4.8032	0.686872
FOXO3B	0.128216	4.97991	0.661786
BMP1	0.127896	4.2074	0.736796
EFNB1	0.127878	5.1744	0.826111
PDGFC	0.127749	6.61258	0.618605
BET1L	0.127748	5.49207	0.600528
POP7	0.127548	7.02402	0.591881
ORMDL1	0.127302	6.23148	0.674016
SDR39U1	0.127195	6.01491	0.64929
MED20	0.127189	4.62134	0.6477
LAPTM4A	0.126929	6.58019	0.666599
DRG2	0.126915	4.99855	0.751
KNOP1	0.12681	5.35504	0.871447
HNRNPA1L2	0.126782	6.84716	0.604727
PFAS	0.126781	4.75614	0.844938
SYNGR1	0.126757	5.68516	0.795488
RCHY1	0.126737	4.08803	0.571449
PCDHB2	0.126737	6.48324	0.744902
CTNNBIP1	0.126647	5.25464	0.804789
TNPO1	0.126632	5.27042	0.725577
NUBP2	0.126583	5.89309	0.684978
CLTB	0.126549	5.87579	0.701599
MREG	0.126474	5.49132	0.607406
THAP12	0.126301	5.90255	0.732414
RBM14-RBM4	0.126145	6.60687	0.696583
TWF1	0.125914	6.56888	0.599936
GLOD4	0.125876	5.73346	0.686752
LRRTM4	0.12584	4.52033	0.583745
SRPK1	0.125667	4.50111	0.765694
UBLCP1	0.125624	5.0046	0.616765
RPS2P55	0.125452	6.9573	0.662454
CCZ1	0.125112	6.32732	0.71979
SELENOS	0.125051	5.19259	0.64217
OAZ1	0.125029	8.48816	0.635505
PIGUP1	0.124941	6.67272	0.792475
KIAA0895L	0.1247	4.89123	0.773201
SMIM26	0.124571	6.49608	0.741959
GOLGA4	0.124492	5.19896	0.641767
CDC20P1	0.124434	5.32263	0.900426
IQCE	0.124319	4.48047	0.786053
RAB40C	0.124229	5.0949	0.625721
USF1	0.124184	5.61079	0.807819
RAB10	0.124111	6.71009	0.775714
PINK1	0.124104	5.94321	0.678838
MINPP1	0.124023	5.01146	0.826216
SCRIB	0.123993	5.95528	0.618433
EIF1P7	0.123982	6.72886	0.752908
NAA50	0.12366	7.06819	0.789677
EIF3A	0.123659	5.41304	0.836975
SAMD4A	0.123505	6.11731	0.792971
NSFL1C	0.123441	4.99976	0.669355
LSM14A	0.123268	6.788	0.680764
SLAIN1	0.123144	6.90295	0.898182
PCSK1N	0.123045	8.43087	0.873971
ZACN	0.123033	6.77261	0.746974
DYRK4	0.122833	4.47511	0.851854
DDX18P3	0.122813	4.86333	0.650961
TCF19	0.122568	4.49446	0.783868
EARS2	0.122557	5.80003	0.706771
ARHGAP12	0.122507	6.08839	0.796455
CNOT3	0.122389	4.16117	0.638895
SELENOK	0.122301	5.27605	0.761564
DCTN6	0.122292	5.50047	0.633015
CACYBPP2	0.122228	7.23165	0.763785
COX14	0.122145	6.49291	0.716945
ZNF92	0.122102	6.00379	0.63138
POT1	0.122062	4.15891	0.615154
PLPP3	0.122034	6.463	0.612622
PNPLA2	0.121823	5.45367	0.802532
UBE2V2	0.121818	7.02237	0.624722
DNAAF2	0.121775	4.44218	0.623756
SHC1P1	0.121683	4.57009	0.871033
ZNF675	0.121674	4.75648	0.819419
CLK1	0.121639	5.8241	0.712733
PPP2CB	0.121462	6.31632	0.656507
CCDC85B	0.121338	8.03373	0.61008
SLC9A3-AS1	0.121139	5.63157	0.690368
SMO	0.121089	5.56151	0.691004
FBXO22	0.120931	4.15453	0.597728
HPS6	0.120908	4.55023	0.862456
CCNG1	0.120849	5.81338	0.66269
RUSC2	0.120773	4.14143	0.575285
NAB2	0.12074	5.52566	0.661198
PTGES2	0.120564	4.75887	0.672318
HGH1	0.120454	5.67647	0.746059
NSRP1	0.120353	5.53696	0.750417
WDR45	0.120174	4.34384	0.586876
SCRN2	0.120147	4.56603	0.825959
PPIB	0.120106	7.19543	0.779806
STAG2	0.120046	5.08676	0.657528
TIMM29	0.119914	5.66975	0.852762
PTENP1	0.119865	6.04351	0.902395
TNFAIP8L1	0.119764	4.10168	0.641058
OSBP	0.119752	5.07129	0.620593
LINC02240	0.119751	4.3938	0.65878
RNF126	0.11975	5.02433	0.800842
RPL10AP6	0.119664	9.58653	0.705062
CNIH3	0.119654	6.77858	0.743076
PHLDA3	0.119569	6.28984	0.727431
ACHE	0.119562	5.53138	0.888623
ANAPC5	0.119521	5.1066	0.774921
BIRC5	0.119502	5.17314	0.881551
GPC2	0.119422	4.82144	0.777467
B4GALT3	0.119378	4.63528	0.784403
COQ7	0.11931	4.50525	0.679126
RPL36AL	0.119285	7.88271	0.659105
SLC2A13	0.119199	5.91066	0.87027
CEBPZ	0.119074	5.22816	0.802213
SDHAF2	0.118696	5.78163	0.737446
ETFRF1	0.118664	6.04419	0.680018
KRR1	0.118568	4.44947	0.777075
CYSTM1	0.118545	5.50259	0.818167
TIAL1	0.118447	5.08756	0.698864
SIK3	0.118309	4.99564	0.791157
ZNF282	0.118147	5.16716	0.638773
MAPK12	0.118102	5.02659	0.635944
DUSP4	0.118053	6.24052	0.945438
ZNF667-AS1	0.117986	6.33301	0.685445
MFSD14C	0.117776	4.48201	0.743119
EGLN1	0.11748	5.61699	0.626208
CRAT	0.117339	5.17849	0.808876
TMEM231	0.117272	4.34319	0.74843
PHF5CP	0.117135	6.3422	0.757514
TSPO	0.117128	7.06667	0.683245
PPIL2	0.117078	4.88796	0.714927
RCC2	0.117007	6.28368	0.735634
NR3C1	0.116989	5.4179	0.642824
CHIC2	0.116845	4.2771	0.674401
OBSL1	0.116772	6.83735	0.692469
HSPBP1	0.116742	5.63597	0.814585
BAP1	0.116739	7.05417	0.620814
FAM89B	0.116706	7.23744	0.64819
TCP1	0.116705	5.73298	0.700028
FAM91A1	0.116683	5.12738	0.636594
C15orf40	0.116668	4.26544	0.832886
TMEM11	0.116649	5.82054	0.690785
MDH2	0.116638	5.64648	0.727645
HMGB1	0.116555	8.30015	0.802355
ATP5MC3	0.116538	5.24475	0.716958
IP6K1	0.116415	5.94348	0.646609
TRAPPC2L	0.116394	4.9919	0.708696
NSF	0.116335	4.19801	0.562598
PDHA1	0.116287	4.83063	0.702443
TMX2	0.11628	6.53413	0.664272
VPS25	0.116221	5.40755	0.668039
PBXIP1	0.116152	5.50195	0.648416
STMP1	0.116121	6.90385	0.77937
UCK1	0.115985	5.82524	0.722996
ZFP36	0.115968	5.95481	0.697459
CNN2P9	0.115928	5.02326	0.809311
CHMP6	0.115928	5.21054	0.645054
ENO1P1	0.115851	9.42124	0.817286
MOGS	0.115849	6.69188	0.63026
STOML1	0.115836	4.20656	0.771712
NCDN	0.115717	5.38925	0.703258
PTDSS1	0.115711	5.03182	0.822128
POLRMTP1	0.115511	5.51474	0.766981
SLC3A2	0.115489	7.75136	0.830459
MRPL42	0.115407	5.47486	0.643904
ADH5P4	0.115275	7.77821	0.667494
PLEKHO1	0.115244	5.8076	0.693653
ANKRD46	0.115242	4.82461	0.653582
DBNL	0.115078	6.66386	0.624365
DLAT	0.115044	3.95348	0.559684
POLR2B	0.115025	4.61082	0.734564
RIN1	0.115024	4.63254	0.834714
GPI	0.114682	5.83892	0.779544
SCP2	0.114674	7.13366	0.647401
MEMO1P1	0.114389	5.29281	0.650621
STIMATE	0.114344	4.27369	0.663683
PSMC6	0.11433	5.51522	0.757679
RAPGEF1	0.114306	5.86003	0.769681
CLK3	0.114129	5.09248	0.769092
SHARPIN	0.114091	5.05644	0.718249
GMFB	0.114069	7.19439	0.765817
NUDT21	0.114028	6.59297	0.629808
IMP3	0.113774	7.04797	0.636735
PMS2CL	0.113593	5.02229	0.781239
ANK2	0.113427	5.97469	0.627567
CASP3	0.113317	6.34138	0.687849
NR2F6	0.11313	5.99069	0.653379
PACC1	0.112995	4.50479	0.722137
TIMM8B	0.112788	5.63841	0.642675
ZNF322	0.112632	4.81701	0.685181
ZNF704	0.112546	4.62768	0.787682
ARPP19	0.112512	7.97728	0.640339
SNRPCP2	0.112507	7.8779	0.731662
RPS19	0.11239	6.10147	0.787611
GPT2	0.112339	5.84059	0.666371
REXO2	0.112317	3.9097	0.63682
NUS1P1	0.112235	6.17054	0.645736
PA2G4	0.112192	5.57755	0.703661
SDHCP2	0.112151	4.46284	0.750103
IRF9	0.112147	5.98151	0.673059
RPS19P1	0.112143	12.1948	0.812059
AIG1	0.111936	4.72256	0.775066
NAA38	0.111746	5.92131	0.7431
DCUN1D5	0.111666	5.48704	0.890392
FNDC4	0.111554	4.40094	0.690892
INTS12	0.111533	4.84226	0.657082
SLC44A2	0.111531	6.48726	0.699808
IRF3	0.111447	6.78826	0.8757
PGAM1	0.111237	7.78196	0.895532
INKA2	0.111229	7.08815	0.888056
SH3BGRL3	0.111164	7.5877	0.829247
EEF1B2P3	0.110994	8.36329	0.650613
TSSC4	0.11099	6.37689	0.800371
CSDE1	0.110932	7.24088	0.705253
TAPT1	0.110881	5.12866	0.731953
MPP6	0.110818	4.11941	0.696284
ASB6	0.110719	5.38399	0.757142
CDKN1B	0.110631	7.74409	0.77623
CNN3P1	0.110435	5.97656	0.813779
TMEM132A	0.110405	8.25658	0.843085
NR2F1-AS1	0.110369	5.11326	0.821976
RPL29	0.110352	10.2823	0.640748
MED7	0.110273	4.35428	0.599773
UNC93B1	0.110006	4.18748	0.672086
GPRASP2	0.109971	3.9397	0.514423
RGS19	0.109864	4.89784	0.780555
RB1	0.109703	4.76783	0.75613
KLHL25	0.109701	5.13006	0.656837
SNHG14	0.109693	6.63243	0.648317
RPL26P19	0.109678	10.488	0.736461
FDPSP7	0.109671	4.95575	0.796501
EIF2B2	0.109538	4.88505	0.661106
KIAA1143	0.109373	5.61832	0.648676
INCENP	0.109352	4.60923	0.839782
SH3BP5L	0.109165	5.40985	0.682273
MALSU1	0.109152	5.35048	0.704816
GNB2	0.109138	7.76512	0.749199
RPS26P6	0.108929	7.42026	0.683329
VPS45	0.10886	4.51647	0.710977
PPP4C	0.108754	5.23073	0.706238
IRF2BP2	0.108633	6.71765	0.649799
SLC25A3P2	0.108497	7.33682	0.708525
SLC29A4	0.108365	5.97753	0.8378
RPL7AP6	0.108365	10.7182	0.655239
SEPHS1P6	0.108203	5.01821	0.751603
CSNK1G2	0.108196	6.07221	0.767307
SOX4	0.108143	8.56693	0.786831
RPSAP58	0.108033	10.5052	0.70305
POMGNT2	0.108002	6.12576	0.788768
SPCS1	0.107998	5.85533	0.701015
ZNF415	0.107937	4.55428	0.642477
SPOUT1	0.107932	6.0363	0.689281
CAPZA1	0.10792	6.44144	0.692327
LYRM7	0.107637	4.43922	0.801953
TMEM203	0.107594	6.76234	0.667013
SUGP2	0.10756	6.90183	0.810225
MEA1	0.107402	5.85015	0.698268
TGFBR1	0.10729	5.23053	0.839634
SNHG29	0.107247	8.54439	0.675825
SUN2	0.107228	5.97495	0.798642
MAF	0.107178	5.28357	0.900058
HIP1R	0.107133	5.57955	0.691949
PLTP	0.107107	4.25229	0.624181
BNIP2	0.106429	4.98221	0.85669
ATL2	0.10625	4.61887	0.701318
YWHAQ	0.106198	8.82016	0.760487
BDH2P1	0.106147	5.99614	0.687836
TCAF1P1	0.106101	5.62922	0.71249
KCTD7	0.106095	5.4855	0.800433
RPL23AP42	0.105825	11.8654	0.735006
CACFD1	0.105765	5.46829	0.761564
LINC01551	0.10573	5.61137	0.877252
TXNRD1	0.105652	5.87776	0.790018
ZNF628	0.105637	4.67611	0.787827
RPL3P3	0.105599	6.07747	0.675206
THOC1	0.105317	4.53621	0.813429
SOX21	0.105301	7.9905	0.865265
PPP1R14C	0.105247	4.74704	0.878158
KIAA1191	0.105161	7.35627	0.699608
PROCA1	0.105127	4.14265	0.770908
TMEM14C	0.10501	5.85144	0.836705
GSDME	0.104947	5.38693	0.672736
CSNK1A1	0.10472	8.00577	0.761882
RAB2A	0.104699	6.82109	0.834903
LUC7L3	0.104647	5.4516	0.744119
CAST	0.104453	4.87704	0.800639
TBC1D13	0.104298	4.71661	0.703015
UBALD2	0.104286	6.81944	0.830249
SLC2A1	0.104246	6.41639	0.736129
WRNIP1	0.104223	5.03275	0.71418
ADGRB1	0.104216	6.54102	0.859081
H1-10	0.104171	9.06508	0.654197
ALG1L15P	0.104022	4.57558	0.791824
TM2D3	0.103903	6.00693	0.785005
ACTR1A	0.103868	6.42989	0.896606
VTI1BP2	0.103847	6.65526	0.710181
SRSF9	0.103722	7.07501	0.702058
TSR2	0.10366	4.93808	0.672465
ORMDL3	0.1036	6.22409	0.682566
ZNF263	0.103548	6.41756	0.802321
OMG	0.103533	6.2272	0.875723
NNT-AS1	0.103523	5.28594	0.709174
HABP4	0.10352	4.60897	0.695923
FKBP4P2	0.103482	4.3131	0.696042
SLC25A6P2	0.1034	7.84403	0.692796
EMC6	0.103307	6.56779	0.671684
CACNB3	0.10328	4.75234	0.909744
TMEM9	0.103279	6.39833	0.662394
SEPHS2	0.10322	6.36354	0.657697
GFOD2	0.103183	5.13722	0.684294
RBM15	0.103137	4.49265	0.791889
CHPF	0.102953	8.94707	0.871173
LFNG	0.102939	6.5791	0.888929
DAP	0.102876	6.47573	0.664429
LRP12	0.10281	4.31334	0.831746
LSM12P1	0.102728	6.96918	0.681995
PEX2	0.102723	5.50541	0.720366
FKBP1A	0.102694	8.00738	0.777817
TMEM129	0.102686	6.46727	0.736061
FKBP4P8	0.102651	5.04365	0.673584
UBE2K	0.102613	5.59246	0.695401
APH1A	0.102504	7.04531	0.708219
PIGS	0.102338	5.45404	0.675548
PRKRIP1	0.102253	6.10371	0.824479
POLR1D	0.102183	5.7168	0.840715
NPIPA9	0.10209	5.30706	0.761124
GLI4	0.10208	4.44346	0.684591
ARVCF	0.101831	5.34594	0.87965
KCNQ2	0.101796	7.23043	0.802285
ZNHIT3	0.101742	5.8733	0.816835
TAX1BP3	0.101727	5.1843	0.687504
NT5C	0.101643	4.82265	0.795164
DPY19L4	0.10148	4.99184	0.675779
DNM1	0.101378	5.02539	0.864236
TNKS1BP1	0.101253	5.20819	0.847826
ZNF493	0.101204	4.72963	0.877515
MXD4	0.101152	7.22411	0.890339
RNF185	0.10111	6.06937	0.740269
LASP1	0.101016	6.59057	0.856832
IREB2	0.100908	5.12484	0.763147
NDP	0.100601	5.65211	0.705688
VAV2	0.100512	4.71859	0.721329
HSD17B10	0.100466	5.02558	0.697772
YBX1	0.100436	8.7183	0.764692
PCNX4	0.100427	6.53952	0.814358
YIF1B	0.100286	4.87275	0.840785
RPL3P7	0.100245	9.84888	0.724301
SPCS2P4	0.10024	8.49967	0.729569
MIF	0.100176	8.87755	0.779958
NOMO3	0.100154	4.67466	0.831927
RHOT2	0.100095	5.70626	0.871181
ASCL1	0.0999449	6.81378	0.77966
MYCN	0.0998471	5.11201	0.86904
RPL35AP33	0.099845	4.38295	0.754048
THAP7	0.099475	5.41777	0.717074
RAB1B	0.0994101	7.54364	0.686602
[truncated: 5,717 more rows]

## Sheet: Table S3
Table S3. Pooled gene set enrichment analysis (GSEA) - associated data.
Pathways	Size	ES	NES	P value	Adjusted P Value	FDR q value	Leading Edge
HALLMARK_E2F_TARGETS	108	0.46	1.81	0.0001	0.0031	0.02	tags=44%, list=24%, signal=58%
HALLMARK_OXIDATIVE_PHOSPHORYLATION	136	0.41	1.67	0.0001	0.0031	0.06	tags=32%, list=15%, signal=37%
HALLMARK_DNA_REPAIR	90	0.42	1.63	0.006	0.186	0.065	tags=36%, list=19%, signal=43%
HALLMARK_MYC_TARGETS_V1	161	0.37	1.54	0.0001	0.0031	0.108	tags=31%, list=22%, signal=39%
HALLMARK_SPERMATOGENESIS	27	0.51	1.51	0.028	0.868	0.118	tags=30%, list=12%, signal=34%
HALLMARK_PEROXISOME	55	0.42	1.49	0.024	0.744	0.117	tags=31%, list=16%, signal=37%
HALLMARK_GLYCOLYSIS	95	0.37	1.44	0.019	0.589	0.147	tags=41%, list=27%, signal=55%
HALLMARK_FATTY_ACID_METABOLISM	79	0.35	1.31	0.071	0.99	0.327	tags=32%, list=20%, signal=39%
HALLMARK_G2M_CHECKPOINT	114	0.32	1.26	0.09	0.99	0.412	tags=21%, list=13%, signal=24%
HALLMARK_MTORC1_SIGNALING	137	0.31	1.25	0.085	0.99	0.397	tags=25%, list=19%, signal=30%
HALLMARK_REACTIVE_OXYGEN_SPECIES_PATHWAY	26	0.43	1.25	0.177	0.99	0.366	tags=42%, list=22%, signal=54%
HALLMARK_MYC_TARGETS_V2	34	0.39	1.23	0.176	0.99	0.371	tags=38%, list=21%, signal=48%
HALLMARK_UV_RESPONSE_UP	95	0.31	1.2	0.155	0.99	0.41	tags=31%, list=22%, signal=38%
HALLMARK_ADIPOGENESIS	123	0.29	1.15	0.197	0.99	0.506	tags=16%, list=8%, signal=17%
HALLMARK_COAGULATION	41	0.34	1.12	0.272	0.99	0.543	tags=10%, list=2%, signal=10%
HALLMARK_EPITHELIAL_MESENCHYMAL_TRANSITION	88	0.28	1.06	0.347	0.99	0.673	tags=23%, list=21%, signal=29%
HALLMARK_KRAS_SIGNALING_DN	20	0.37	1.03	0.433	0.99	0.749	tags=50%, list=29%, signal=70%
HALLMARK_P53_PATHWAY	109	0.26	1.02	0.404	0.99	0.722	tags=34%, list=27%, signal=46%
HALLMARK_UV_RESPONSE_DN	79	0.25	0.95	0.549	0.99	0.896	tags=9%, list=7%, signal=9%
HALLMARK_ANGIOGENESIS	18	0.34	0.93	0.521	0.99	0.905	tags=39%, list=30%, signal=55%
HALLMARK_UNFOLDED_PROTEIN_RESPONSE	85	0.24	0.91	0.628	0.99	0.93	tags=13%, list=12%, signal=14%
HALLMARK_PI3K_AKT_MTOR_SIGNALING	65	0.23	0.83	0.788	0.99	1	tags=15%, list=13%, signal=18%
HALLMARK_ESTROGEN_RESPONSE_LATE	63	0.23	0.83	0.779	0.99	1	tags=24%, list=19%, signal=29%
HALLMARK_HEME_METABOLISM	102	0.21	0.82	0.839	0.99	1	tags=14%, list=13%, signal=16%
HALLMARK_IL6_JAK_STAT3_SIGNALING	31	0.26	0.8	0.78	0.99	1	tags=6%, list=2%, signal=7%
HALLMARK_COMPLEMENT	73	0.21	0.79	0.853	0.99	1	tags=4%, list=2%, signal=4%
HALLMARK_APOPTOSIS	88	0.2	0.77	0.896	0.99	1	tags=16%, list=14%, signal=18%
HALLMARK_ANDROGEN_RESPONSE	58	0.21	0.75	0.886	0.99	0.992	tags=19%, list=19%, signal=23%
HALLMARK_HYPOXIA	99	0.19	0.75	0.911	0.99	0.964	tags=10%, list=9%, signal=11%
HALLMARK_CHOLESTEROL_HOMEOSTASIS	47	0.21	0.72	0.894	0.99	0.961	tags=15%, list=14%, signal=17%
HALLMARK_ALLOGRAFT_REJECTION	54	0.19	0.68	0.96	0.99	0.961	tags=33%, list=29%, signal=47%
HALLMARK_OXIDATIVE_PHOSPHORYLATION core enrichment genes
NDUFS3
TIMM10
NDUFS8
NDUFB7
ATP5PB
NDUFA7
NDUFB8
ETFDH
MRPS22
COX8A
NDUFB3
ATPV0B
UQCR10
ATP5F1B
ATP6V1G1
COX7A2L
UQCR11
PHB2
UQCRQ
ATP5MC2
CYC1
SUPV3L1
SDHD
UQCRH
COX6A1
NDUFB5
NDUFB6
IDH2
LDHA
CYCS
MRPL15
ATP5MG
LDHB
MRPL34
NDUFA2
GPX4
VDAC3
UQCRC2
NDUFA5
ATP5F1A
ACAA1
ATP5PO
ATP6V0E1
